# Supplementary material for: Enhanced microRNA accumulation and gene silencing efficiency through optimized precursor base pairing
Source: Plant J. 2026 Jan 8;125(1):e70665. doi: 10.1111/tpj.70665 (PMC12782649; doi:10.1111/tpj.70665)
Supplement: Supplementary file 4 — Data S3. sRNA reads mapping amiRNA precursors in amiRNA‐expressing tissues. [file TPJ-125-0-s003.xlsx]

## Sheet: 35S-shc-NbDXS
small RNA sequence	size	reads	RPMs	precursor	start	end	description
TAAACCGCGGGTTCCTAACAG	21	31410	2567.28	shc-NbDXS	19	39	amiR-NbDXS
TAAACCGCGGGTTCCTAAC	19	853	69.7195	shc-NbDXS	19	37	-
GTTAGGAAACCGCGGTTTACA	21	621	50.7571	shc-NbDXS	54	74	amiR-NbDXS*
TAAACCGCGGGTTCCTAACAGC	22	556	45.4443	shc-NbDXS	19	40	-
TCTGTTAGGAAACCGCGGTTTAC	23	331	27.0541	shc-NbDXS	51	73	-
AAACCGCGGGTTCCTAACAG	20	304	24.8473	shc-NbDXS	20	39	-
TATAAACCGCGGGTTCCTAACAGC	24	276	22.5587	shc-NbDXS	17	40	-
AGAATCTGTATAAACCGCGGG	21	244	19.9432	shc-NbDXS	9	29	-
TAAACCGCGGGTTCCTAACAGCG	23	201	16.4286	shc-NbDXS	19	41	-
AGAAGAATCTGTATAAACCGCG	22	197	16.1017	shc-NbDXS	6	27	-
AGGAAACCGCGGTTTACATTGGCT	24	196	16.0199	shc-NbDXS	57	80	-
TAAACCGCGGGTTCCTAACA	20	193	15.7747	shc-NbDXS	19	38	-
TATAAACCGCGGGTTCCTAAC	21	178	14.5487	shc-NbDXS	17	37	-
GAAGAATCTGTATAAACCGCG	21	174	14.2218	shc-NbDXS	7	27	-
TATAAACCGCGGGTTCCTAACA	22	132	10.7889	shc-NbDXS	17	38	-
TGTATAAACCGCGGGTTCCTA	21	125	10.2168	shc-NbDXS	15	35	-
TAGGAAACCGCGGTTTACATTGGC	24	115	9.39946	shc-NbDXS	56	79	-
AGAGAAGAATCTGTATAAACCGCG	24	110	8.99079	shc-NbDXS	4	27	-
AAGAATCTGTATAAACCGCGGG	22	108	8.82732	shc-NbDXS	8	29	-
TAGAGAAGAATCTGTATAAACCGC	24	107	8.74558	shc-NbDXS	3	26	-
ATCTGTATAAACCGCGGGTTCC	22	100	8.17344	shc-NbDXS	12	33	-
CGCGGTTTACATTGGCTCTTC	21	97	7.92824	shc-NbDXS	64	84	-
CCGCGGTTTACATTGGCTCTTC	22	92	7.51957	shc-NbDXS	63	84	-
ATAAACCGCGGGTTCCTAACA	21	92	7.51957	shc-NbDXS	18	38	-
TCTGTATAAACCGCGGGTTCC	21	92	7.51957	shc-NbDXS	13	33	-
ATAAACCGCGGGTTCCTAACAG	22	88	7.19263	shc-NbDXS	18	39	-
GTATAAACCGCGGGTTCCTAACAG	24	86	7.02916	shc-NbDXS	16	39	-
CTGTTAGGAAACCGCGGTTTAC	22	76	6.21182	shc-NbDXS	52	73	-
CCGCGGGTTCCTAACAGCGAAATC	24	74	6.04835	shc-NbDXS	23	46	-
GCGAAATCAAACTCTGTTAGG	21	74	6.04835	shc-NbDXS	39	59	-
AACCGCGGTTTACATTGGCTCTTC	24	74	6.04835	shc-NbDXS	61	84	-
CGGGTTCCTAACAGCGAAATC	21	69	5.63967	shc-NbDXS	26	46	-
AGAAGAATCTGTATAAACCGCGGG	24	67	5.47621	shc-NbDXS	6	29	-
ACCGCGGTTTACATTGGCTCTTCT	24	63	5.14927	shc-NbDXS	62	85	-
TCTGTTAGGAAACCGCGGTTTACA	24	62	5.06753	shc-NbDXS	51	74	-
AAACCGCGGGTTCCTAACAGC	21	62	5.06753	shc-NbDXS	20	40	-
AAGAATCTGTATAAACCGCGG	21	57	4.65886	shc-NbDXS	8	28	-
CGAAATCAAACTCTGTTAGGAAAC	24	57	4.65886	shc-NbDXS	40	63	-
GTTAGGAAACCGCGGTTTAC	20	56	4.57713	shc-NbDXS	54	73	-
ATCAAACTCTGTTAGGAAACCGCG	24	54	4.41366	shc-NbDXS	44	67	-
ACTCTGTTAGGAAACCGCGGTT	22	54	4.41366	shc-NbDXS	49	70	-
CAAACTCTGTTAGGAAACCGCGGT	24	51	4.16846	shc-NbDXS	46	69	-
AACCGCGGTTTACATTGGCTCT	22	48	3.92325	shc-NbDXS	61	82	-
TCAAACTCTGTTAGGAAACCGCGG	24	48	3.92325	shc-NbDXS	45	68	-
GAGAAGAATCTGTATAAACCGCGG	24	48	3.92325	shc-NbDXS	5	28	-
AACCGCGGTTTACATTGGCTC	21	48	3.92325	shc-NbDXS	61	81	-
AAACTCTGTTAGGAAACCGCG	21	47	3.84152	shc-NbDXS	47	67	-
TGTATAAACCGCGGGTTCCTAAC	23	47	3.84152	shc-NbDXS	15	37	-
CCGCGGTTTACATTGGCTCTTCTT	24	46	3.75978	shc-NbDXS	63	86	-
CTCTGTTAGGAAACCGCGGTTTAC	24	44	3.59631	shc-NbDXS	50	73	-
GAAACCGCGGTTTACATTGGCTCT	24	43	3.51458	shc-NbDXS	59	82	-
CAAACTCTGTTAGGAAACCGCG	22	43	3.51458	shc-NbDXS	46	67	-
GAAACCGCGGTTTACATTGGCT	22	40	3.26938	shc-NbDXS	59	80	-
CTCTGTTAGGAAACCGCGGTT	21	39	3.18764	shc-NbDXS	50	70	-
GGAAACCGCGGTTTACATTGGCTC	24	38	3.10591	shc-NbDXS	58	81	-
GAGAAGAATCTGTATAAACCGC	22	38	3.10591	shc-NbDXS	5	26	-
AACTCTGTTAGGAAACCGCGGT	22	38	3.10591	shc-NbDXS	48	69	-
TGTATAAACCGCGGGTTCCTAACA	24	37	3.02417	shc-NbDXS	15	38	-
CGAAATCAAACTCTGTTAGGA	21	35	2.8607	shc-NbDXS	40	60	-
AAACTCTGTTAGGAAACCGCGG	22	35	2.8607	shc-NbDXS	47	68	-
ATCTGTATAAACCGCGGGTTCCTA	24	34	2.77897	shc-NbDXS	12	35	-
GAAGAATCTGTATAAACCGCGG	22	34	2.77897	shc-NbDXS	7	28	-
GTATAAACCGCGGGTTCCTAAC	22	33	2.69724	shc-NbDXS	16	37	-
AAACCGCGGTTTACATTGGCT	21	33	2.69724	shc-NbDXS	60	80	-
TCTGTATAAACCGCGGGTTCCT	22	30	2.45203	shc-NbDXS	13	34	-
TGTTAGGAAACCGCGGTTTACA	22	30	2.45203	shc-NbDXS	53	74	-
ATAAACCGCGGGTTCCTAACAGCG	24	29	2.3703	shc-NbDXS	18	41	-
ACCGCGGTTTACATTGGCTCT	21	28	2.28856	shc-NbDXS	62	82	-
AATCAAACTCTGTTAGGAAACCGC	24	27	2.20683	shc-NbDXS	43	66	-
TAAACCGCGGGTTCCTAACAGCGA	24	26	2.12509	shc-NbDXS	19	42	-
CGCGGTTTACATTGGCTCTTCT	22	24	1.96163	shc-NbDXS	64	85	-
TGTATAAACCGCGGGTTCCTAA	22	24	1.96163	shc-NbDXS	15	36	-
CAGCGAAATCAAACTCTGTTAGGA	24	23	1.87989	shc-NbDXS	37	60	-
TTTACATTGGCTCTTCTTACT	21	22	1.79816	shc-NbDXS	69	89	-
ATAAACCGCGGGTTCCTAACAGC	23	22	1.79816	shc-NbDXS	18	40	-
AGCGAAATCAAACTCTGTTAGG	22	20	1.63469	shc-NbDXS	38	59	-
CCGCGGTTTACATTGGCTCTT	21	20	1.63469	shc-NbDXS	63	83	-
CGGTTTACATTGGCTCTTCTTACT	24	20	1.63469	shc-NbDXS	66	89	-
GAAACCGCGGTTTACATTGGC	21	18	1.47122	shc-NbDXS	59	79	-
GTTTACATTGGCTCTTCTTACT	22	16	1.30775	shc-NbDXS	68	89	-
CTGTATAAACCGCGGGTTCCTA	22	16	1.30775	shc-NbDXS	14	35	-
ATCTGTATAAACCGCGGGTTC	21	15	1.22602	shc-NbDXS	12	32	-
CAGCGAAATCAAACTCTGTTAG	22	15	1.22602	shc-NbDXS	37	58	-
CAAACTCTGTTAGGAAACCGC	21	15	1.22602	shc-NbDXS	46	66	-
GAAGAATCTGTATAAACCGCGGGT	24	15	1.22602	shc-NbDXS	7	30	-
AACCGCGGGTTCCTAACAGCG	21	15	1.22602	shc-NbDXS	21	41	-
ACTCTGTTAGGAAACCGCGGTTT	23	14	1.14428	shc-NbDXS	49	71	-
CGAAATCAAACTCTGTTAGG	20	14	1.14428	shc-NbDXS	40	59	-
CCTAACAGCGAAATCAAACTC	21	14	1.14428	shc-NbDXS	32	52	-
GTATAAACCGCGGGTTCCTA	20	13	1.06255	shc-NbDXS	16	35	-
AGAATCTGTATAAACCGCG	19	13	1.06255	shc-NbDXS	9	27	-
CGGTTTACATTGGCTCTTCTT	21	13	1.06255	shc-NbDXS	66	86	-
TGTTAGGAAACCGCGGTTTAC	21	13	1.06255	shc-NbDXS	53	73	-
AAACCGCGGGTTCCTAAC	18	12	0.980813	shc-NbDXS	20	37	-
AATCAAACTCTGTTAGGAAACCG	23	12	0.980813	shc-NbDXS	43	65	-
GTATAAACCGCGGGTTCCTAA	21	12	0.980813	shc-NbDXS	16	36	-
AAATCAAACTCTGTTAGGAAAC	22	12	0.980813	shc-NbDXS	42	63	-
AAACCGCGGTTTACATTGGCTC	22	12	0.980813	shc-NbDXS	60	81	-
ATAAACCGCGGGTTCCTAAC	20	12	0.980813	shc-NbDXS	18	37	-
AACTCTGTTAGGAAACCGCGGTTT	24	11	0.899079	shc-NbDXS	48	71	-
GCGGGTTCCTAACAGCGAAATC	22	11	0.899079	shc-NbDXS	25	46	-
TGTATAAACCGCGGGTTCCT	20	11	0.899079	shc-NbDXS	15	34	-
TCAAACTCTGTTAGGAAACCG	21	11	0.899079	shc-NbDXS	45	65	-
GAAGAATCTGTATAAACCGCGGG	23	11	0.899079	shc-NbDXS	7	29	-
ACTCTGTTAGGAAACCGCGGT	21	11	0.899079	shc-NbDXS	49	69	-
AAATCAAACTCTGTTAGGAAACCG	24	11	0.899079	shc-NbDXS	42	65	-
CGCGGTTTACATTGGCTCTTCTT	23	10	0.817344	shc-NbDXS	64	86	-
GAATCTGTATAAACCGCGGG	20	10	0.817344	shc-NbDXS	10	29	-
AACTCTGTTAGGAAACCGCGG	21	10	0.817344	shc-NbDXS	48	68	-
CTGTTAGGAAACCGCGGTTTA	21	10	0.817344	shc-NbDXS	52	72	-
ACAGCGAAATCAAACTCTGTTAGG	24	9	0.73561	shc-NbDXS	36	59	-
GCGAAATCAAACTCTGTTAGGAAA	24	9	0.73561	shc-NbDXS	39	62	-
CAGCGAAATCAAACTCTGTTAGG	23	9	0.73561	shc-NbDXS	37	59	-
AGGAAACCGCGGTTTACATTGGC	23	9	0.73561	shc-NbDXS	57	79	-
GTAGAGAAGAATCTGTATAAACCGCG	26	8	0.653875	shc-NbDXS	2	27	-
GAGAAGAATCTGTATAAACCGCG	23	8	0.653875	shc-NbDXS	5	27	-
GCGGTTTACATTGGCTCTTCTTAC	24	8	0.653875	shc-NbDXS	65	88	-
CGGGTTCCTAACAGCGAAAT	20	8	0.653875	shc-NbDXS	26	45	-
ATCAAACTCTGTTAGGAAACCG	22	8	0.653875	shc-NbDXS	44	65	-
AGCGAAATCAAACTCTGTTAGGA	23	7	0.572141	shc-NbDXS	38	60	-
CCTAACAGCGAAATCAAACTCT	22	7	0.572141	shc-NbDXS	32	53	-
TTAGGAAACCGCGGTTTACATT	22	7	0.572141	shc-NbDXS	55	76	-
AATCTGTATAAACCGCGGGTTCCT	24	7	0.572141	shc-NbDXS	11	34	-
TCTGTTAGGAAACCGCGGT	19	7	0.572141	shc-NbDXS	51	69	-
AATCAAACTCTGTTAGGAAAC	21	7	0.572141	shc-NbDXS	43	63	-
CGGTTTACATTGGCTCTTCTTA	22	7	0.572141	shc-NbDXS	66	87	-
AGAATCTGTATAAACCGCGGGT	22	7	0.572141	shc-NbDXS	9	30	-
GGTTTACATTGGCTCTTCTTA	21	7	0.572141	shc-NbDXS	67	87	-
CTGTTAGGAAACCGCGGTTTACA	23	7	0.572141	shc-NbDXS	52	74	-
GTAGAGAAGAATCTGTATAAACCG	24	7	0.572141	shc-NbDXS	2	25	-
GAAATCAAACTCTGTTAGGAAACC	24	6	0.490407	shc-NbDXS	41	64	-
AATCAAACTCTGTTAGGAAACC	22	6	0.490407	shc-NbDXS	43	64	-
TCAAACTCTGTTAGGAAACCGC	22	6	0.490407	shc-NbDXS	45	66	-
CTGTTAGGAAACCGCGGTTTACAT	24	6	0.490407	shc-NbDXS	52	75	-
TAGAGAAGAATCTGTATAAACC	22	6	0.490407	shc-NbDXS	3	24	-
CGGGTTCCTAACAGCGAAATCAAA	24	6	0.490407	shc-NbDXS	26	49	-
TAAACCGCGGGTTCCTAACAGCGAAATC	28	6	0.490407	shc-NbDXS	19	46	-
TCTGTATAAACCGCGGGTTCCTAA	24	6	0.490407	shc-NbDXS	13	36	-
ACCGCGGTTTACATTGGCTCTTC	23	6	0.490407	shc-NbDXS	62	84	-
ACCGCGGTTTACATTGGCTCTT	22	6	0.490407	shc-NbDXS	62	83	-
AATCAAACTCTGTTAGGAAACCGCG	25	6	0.490407	shc-NbDXS	43	67	-
AAACCGCGGTTTACATTGGCTCTT	24	6	0.490407	shc-NbDXS	60	83	-
TTACATTGGCTCTTCTTACT	20	6	0.490407	shc-NbDXS	70	89	-
GTTTACATTGGCTCTTCTTAC	21	6	0.490407	shc-NbDXS	68	88	-
AGAGAAGAATCTGTATAAACCG	22	6	0.490407	shc-NbDXS	4	25	-
AACTCTGTTAGGAAACCGCG	20	5	0.408672	shc-NbDXS	48	67	-
AAGAATCTGTATAAACCGCG	20	5	0.408672	shc-NbDXS	8	27	-
CTGTATAAACCGCGGGTTCCTAAC	24	5	0.408672	shc-NbDXS	14	37	-
AAACCGCGGGTTCCTAACAGCG	22	5	0.408672	shc-NbDXS	20	41	-
CCGCGGTTTACATTGGCTCTTCT	23	5	0.408672	shc-NbDXS	63	85	-
GAATCTGTATAAACCGCGGGTT	22	5	0.408672	shc-NbDXS	10	31	-
CAGCGAAATCAAACTCTGTT	20	5	0.408672	shc-NbDXS	37	56	-
CGCGGTTTACATTGGCTCTTCTTA	24	5	0.408672	shc-NbDXS	64	87	-
AGTAGAGAAGAATCTGTATAAACCGCG	27	5	0.408672	shc-NbDXS	1	27	-
AGGAAACCGCGGTTTACATTGG	22	5	0.408672	shc-NbDXS	57	78	-
AGCGAAATCAAACTCTGTTAGGAA	24	5	0.408672	shc-NbDXS	38	61	-
ATCAAACTCTGTTAGGAAACC	21	5	0.408672	shc-NbDXS	44	64	-
AGCGAAATCAAACTCTGTTAG	21	5	0.408672	shc-NbDXS	38	58	-
AAACTCTGTTAGGAAACCGCGGTT	24	5	0.408672	shc-NbDXS	47	70	-
GAATCTGTATAAACCGCG	18	4	0.326938	shc-NbDXS	10	27	-
TGTTAGGAAACCGCGGTTTACATT	24	4	0.326938	shc-NbDXS	53	76	-
CTGTATAAACCGCGGGTTCCT	21	4	0.326938	shc-NbDXS	14	34	-
CCTAACAGCGAAATCAAACTCTGT	24	4	0.326938	shc-NbDXS	32	55	-
TTAGGAAACCGCGGTTTACATTGG	24	4	0.326938	shc-NbDXS	55	78	-
GGTTTACATTGGCTCTTCTT	20	4	0.326938	shc-NbDXS	67	86	-
TCCTAACAGCGAAATCAAACT	21	4	0.326938	shc-NbDXS	31	51	-
AATCTGTATAAACCGCGGGTTC	22	4	0.326938	shc-NbDXS	11	32	-
TAGGAAACCGCGGTTTACATT	21	4	0.326938	shc-NbDXS	56	76	-
AGTAGAGAAGAATCTGTATAAACC	24	4	0.326938	shc-NbDXS	1	24	-
AACCGCGGGTTCCTAACAGC	20	4	0.326938	shc-NbDXS	21	40	-
TTAGGAAACCGCGGTTTACA	20	4	0.326938	shc-NbDXS	55	74	-
TCTGTATAAACCGCGGGTTC	20	4	0.326938	shc-NbDXS	13	32	-
GAAATCAAACTCTGTTAGGAAA	22	4	0.326938	shc-NbDXS	41	62	-
CAAACTCTGTTAGGAAACCG	20	3	0.245203	shc-NbDXS	46	65	-
TTAGGAAACCGCGGTTTACAT	21	3	0.245203	shc-NbDXS	55	75	-
CTAACAGCGAAATCAAACTCTG	22	3	0.245203	shc-NbDXS	33	54	-
GCGAAATCAAACTCTGTTAG	20	3	0.245203	shc-NbDXS	39	58	-
TAGAGAAGAATCTGTATAAACCGCG	25	3	0.245203	shc-NbDXS	3	27	-
AAACCGCGGTTTACATTGGC	20	3	0.245203	shc-NbDXS	60	79	-
TCTGTTAGGAAACCGCGGTTTA	22	3	0.245203	shc-NbDXS	51	72	-
CCGCGGTTTACATTGGCTCT	20	3	0.245203	shc-NbDXS	63	82	-
AAACCGCGGGTTCCTAACA	19	3	0.245203	shc-NbDXS	20	38	-
GTATAAACCGCGGGTTCCTAACA	23	3	0.245203	shc-NbDXS	16	38	-
GAGAAGAATCTGTATAAACC	20	3	0.245203	shc-NbDXS	5	24	-
AGGAAACCGCGGTTTACATTGGCTC	25	3	0.245203	shc-NbDXS	57	81	-
CTCTGTTAGGAAACCGCGGT	20	3	0.245203	shc-NbDXS	50	69	-
TTCCTAACAGCGAAATCAAACT	22	3	0.245203	shc-NbDXS	30	51	-
CGCGGGTTCCTAACAGCGAA	20	3	0.245203	shc-NbDXS	24	43	-
CCGCGGGTTCCTAACAGCGAAA	22	3	0.245203	shc-NbDXS	23	44	-
TTAGGAAACCGCGGTTTACATTGGC	25	3	0.245203	shc-NbDXS	55	79	-
ATCTGTATAAACCGCGGGTTCCT	23	3	0.245203	shc-NbDXS	12	34	-
AGAATCTGTATAAACCGCGG	20	3	0.245203	shc-NbDXS	9	28	-
CGCGGTTTACATTGGCTCTT	20	3	0.245203	shc-NbDXS	64	83	-
GAATCTGTATAAACCGCGGGT	21	3	0.245203	shc-NbDXS	10	30	-
AATCTGTATAAACCGCGGGTT	21	3	0.245203	shc-NbDXS	11	31	-
CGAAATCAAACTCTGTTAGGAA	22	3	0.245203	shc-NbDXS	40	61	-
CTAACAGCGAAATCAAACTCTGT	23	2	0.163469	shc-NbDXS	33	55	-
ACCGCGGTTTACATTGGCTC	20	2	0.163469	shc-NbDXS	62	81	-
TAGGAAACCGCGGTTTACAT	20	2	0.163469	shc-NbDXS	56	75	-
CTGTATAAACCGCGGGTTCC	20	2	0.163469	shc-NbDXS	14	33	-
CCGCGGTTTACATTGGCTC	19	2	0.163469	shc-NbDXS	63	81	-
TTCCTAACAGCGAAATCAAACTCT	24	2	0.163469	shc-NbDXS	30	53	-
CAAACTCTGTTAGGAAACCGCGG	23	2	0.163469	shc-NbDXS	46	68	-
ACCGCGGGTTCCTAACAG	18	2	0.163469	shc-NbDXS	22	39	-
GAGAAGAATCTGTATAAACCGCGGG	25	2	0.163469	shc-NbDXS	5	29	-
CAAACTCTGTTAGGAAACCGCGGTT	25	2	0.163469	shc-NbDXS	46	70	-
AACCGCGGTTTACATTGGCTCTTCT	25	2	0.163469	shc-NbDXS	61	85	-
CGGTTTACATTGGCTCTTCTTAC	23	2	0.163469	shc-NbDXS	66	88	-
TAGAGAAGAATCTGTATAAACCGCGGG	27	2	0.163469	shc-NbDXS	3	29	-
CGGGTTCCTAACAGCGAAA	19	2	0.163469	shc-NbDXS	26	44	-
TGTATAAACCGCGGGTTCC	19	2	0.163469	shc-NbDXS	15	33	-
AGGAAACCGCGGTTTACATTG	21	2	0.163469	shc-NbDXS	57	77	-
TAAACCGCGGGTTCCTAA	18	2	0.163469	shc-NbDXS	19	36	-
CGCGGTTTACATTGGCTCT	19	2	0.163469	shc-NbDXS	64	82	-
GCGAAATCAAACTCTGTTAGGA	22	2	0.163469	shc-NbDXS	39	60	-
GTTAGGAAACCGCGGTTTACATTG	24	2	0.163469	shc-NbDXS	54	77	-
GTTTACATTGGCTCTTCTTA	20	2	0.163469	shc-NbDXS	68	87	-
GCGGTTTACATTGGCTCTTCTTA	23	2	0.163469	shc-NbDXS	65	87	-
ACCGCGGGTTCCTAACAGCGAAAT	24	2	0.163469	shc-NbDXS	22	45	-
AGAGAAGAATCTGTATAAACCGCGG	25	2	0.163469	shc-NbDXS	4	28	-
GAATCTGTATAAACCGCGG	19	2	0.163469	shc-NbDXS	10	28	-
GTTAGGAAACCGCGGTTTACAT	22	2	0.163469	shc-NbDXS	54	75	-
TAAACCGCGGGTTCCTAACAGCGAAAT	27	2	0.163469	shc-NbDXS	19	45	-
GGAAACCGCGGTTTACATTGGC	22	2	0.163469	shc-NbDXS	58	79	-
CTAACAGCGAAATCAAACTCT	21	2	0.163469	shc-NbDXS	33	53	-
GCGGTTTACATTGGCTCTTCTT	22	2	0.163469	shc-NbDXS	65	86	-
GAGAAGAATCTGTATAAACCG	21	2	0.163469	shc-NbDXS	5	25	-
TATAAACCGCGGGTTCCTAACAG	23	2	0.163469	shc-NbDXS	17	39	-
ACTCTGTTAGGAAACCGCGGTTTAC	25	2	0.163469	shc-NbDXS	49	73	-
ATCAAACTCTGTTAGGAAACCGCGG	25	1	0.0817344	shc-NbDXS	44	68	-
CAAACTCTGTTAGGAAACCGCGGTTT	26	1	0.0817344	shc-NbDXS	46	71	-
GAAATCAAACTCTGTTAGG	19	1	0.0817344	shc-NbDXS	41	59	-
GAAACCGCGGTTTACATTGGCTC	23	1	0.0817344	shc-NbDXS	59	81	-
AAACCGCGGGTTCCTAACAGCGAA	24	1	0.0817344	shc-NbDXS	20	43	-
TAGGAAACCGCGGTTTACATTGG	23	1	0.0817344	shc-NbDXS	56	78	-
TAAACCGCGGGTTCCTAACAGCGAAATCAA	30	1	0.0817344	shc-NbDXS	19	48	-
CTGTATAAACCGCGGGTTCCTAACA	25	1	0.0817344	shc-NbDXS	14	38	-
GAAGAATCTGTATAAACCGCGGGTT	25	1	0.0817344	shc-NbDXS	7	31	-
TAACAGCGAAATCAAACTCTGTT	23	1	0.0817344	shc-NbDXS	34	56	-
ACTCTGTTAGGAAACCGCGGTTTA	24	1	0.0817344	shc-NbDXS	49	72	-
GAGAAGAATCTGTATAAACCGCGGGT	26	1	0.0817344	shc-NbDXS	5	30	-
GGTTCCTAACAGCGAAATCAAACT	24	1	0.0817344	shc-NbDXS	28	51	-
AGAGAAGAATCTGTATAAACCGCGGGT	27	1	0.0817344	shc-NbDXS	4	30	-
CGAAATCAAACTCTGTTAGGAAACCGCG	28	1	0.0817344	shc-NbDXS	40	67	-
GGTTTACATTGGCTCTTCTTACT	23	1	0.0817344	shc-NbDXS	67	89	-
TTTACATTGGCTCTTCTTAC	20	1	0.0817344	shc-NbDXS	69	88	-
CTGTTAGGAAACCGCGGTT	19	1	0.0817344	shc-NbDXS	52	70	-
AATCTGTATAAACCGCGGGT	20	1	0.0817344	shc-NbDXS	11	30	-
CTGTTAGGAAACCGCGGTTT	20	1	0.0817344	shc-NbDXS	52	71	-
TGTATAAACCGCGGGTTCCTAACAGCGA	28	1	0.0817344	shc-NbDXS	15	42	-
AACCGCGGGTTCCTAACAG	19	1	0.0817344	shc-NbDXS	21	39	-
GGGTTCCTAACAGCGAAATC	20	1	0.0817344	shc-NbDXS	27	46	-
TAAACCGCGGGTTCCTAACAGCGAAA	26	1	0.0817344	shc-NbDXS	19	44	-
AGAAGAATCTGTATAAACCGCGGGTTC	27	1	0.0817344	shc-NbDXS	6	32	-
TCTGTATAAACCGCGGGT	18	1	0.0817344	shc-NbDXS	13	30	-
TAGGAAACCGCGGTTTACATTGGCT	25	1	0.0817344	shc-NbDXS	56	80	-
TCTGTATAAACCGCGGGTTCCTAAC	25	1	0.0817344	shc-NbDXS	13	37	-
GTTAGGAAACCGCGGTTTACATT	23	1	0.0817344	shc-NbDXS	54	76	-
AAACCGCGGGTTCCTAACAGCGA	23	1	0.0817344	shc-NbDXS	20	42	-
GAAACCGCGGTTTACATTGGCTCTT	25	1	0.0817344	shc-NbDXS	59	83	-
TAACAGCGAAATCAAACTCTGTTAGG	26	1	0.0817344	shc-NbDXS	34	59	-
AACCGCGGGTTCCTAACAGCGA	22	1	0.0817344	shc-NbDXS	21	42	-
GGAAACCGCGGTTTACATTGGCTCT	25	1	0.0817344	shc-NbDXS	58	82	-
TCCTAACAGCGAAATCAAACTC	22	1	0.0817344	shc-NbDXS	31	52	-
GTTAGGAAACCGCGGTTTA	19	1	0.0817344	shc-NbDXS	54	72	-
ACATTGGCTCTTCTTACT	18	1	0.0817344	shc-NbDXS	72	89	-
ACCGCGGGTTCCTAACAGCGAA	22	1	0.0817344	shc-NbDXS	22	43	-
TAGGAAACCGCGGTTTACATTGGCTC	26	1	0.0817344	shc-NbDXS	56	81	-
AACCGCGGTTTACATTGGCTCTT	23	1	0.0817344	shc-NbDXS	61	83	-
GCGGTTTACATTGGCTCTTCT	21	1	0.0817344	shc-NbDXS	65	85	-
CTAACAGCGAAATCAAACTC	20	1	0.0817344	shc-NbDXS	33	52	-
AACCGCGGGTTCCTAACAGCGAAA	24	1	0.0817344	shc-NbDXS	21	44	-
AAACTCTGTTAGGAAACCGC	20	1	0.0817344	shc-NbDXS	47	66	-
AATCTGTATAAACCGCGGGTTCC	23	1	0.0817344	shc-NbDXS	11	33	-
CCGCGGGTTCCTAACAGCGAA	21	1	0.0817344	shc-NbDXS	23	43	-
AGTAGAGAAGAATCTGTATAAACCGC	26	1	0.0817344	shc-NbDXS	1	26	-
CGGTTTACATTGGCTCTTC	19	1	0.0817344	shc-NbDXS	66	84	-
AACAGCGAAATCAAACTCTGTT	22	1	0.0817344	shc-NbDXS	35	56	-
CTGTTAGGAAACCGCGGTTTACATTGGC	28	1	0.0817344	shc-NbDXS	52	79	-
GAGAAGAATCTGTATAAAC	19	1	0.0817344	shc-NbDXS	5	23	-
GTAGAGAAGAATCTGTATAAACCGCGGG	28	1	0.0817344	shc-NbDXS	2	29	-
TAGGAAACCGCGGTTTACATTG	22	1	0.0817344	shc-NbDXS	56	77	-
GGAAACCGCGGTTTACATTGGCT	23	1	0.0817344	shc-NbDXS	58	80	-
GAAGAATCTGTATAAACCGC	20	1	0.0817344	shc-NbDXS	7	26	-
TGTTAGGAAACCGCGGTTTA	20	1	0.0817344	shc-NbDXS	53	72	-
AGGAAACCGCGGTTTACATTGGCTCT	26	1	0.0817344	shc-NbDXS	57	82	-
CAAACTCTGTTAGGAAACC	19	1	0.0817344	shc-NbDXS	46	64	-
AAATCAAACTCTGTTAGGA	19	1	0.0817344	shc-NbDXS	42	60	-
AGAATCTGTATAAACCGCGGGTT	23	1	0.0817344	shc-NbDXS	9	31	-
TTTACATTGGCTCTTCTT	18	1	0.0817344	shc-NbDXS	69	86	-
CGCGGGTTCCTAACAGCGAAATC	23	1	0.0817344	shc-NbDXS	24	46	-
TAGAGAAGAATCTGTATAAACCG	23	1	0.0817344	shc-NbDXS	3	25	-
TATAAACCGCGGGTTCCTAACAGCG	25	1	0.0817344	shc-NbDXS	17	41	-
TCTGTTAGGAAACCGCGG	18	1	0.0817344	shc-NbDXS	51	68	-
GTTCCTAACAGCGAAATCAAACTC	24	1	0.0817344	shc-NbDXS	29	52	-
ACCGCGGGTTCCTAACAGCG	20	1	0.0817344	shc-NbDXS	22	41	-
CGGGTTCCTAACAGCGAA	18	1	0.0817344	shc-NbDXS	26	43	-
AGAGAAGAATCTGTATAAACCGCGGG	26	1	0.0817344	shc-NbDXS	4	29	-
GCGAAATCAAACTCTGTTAGGAAAC	25	1	0.0817344	shc-NbDXS	39	63	-
CGGGTTCCTAACAGCGAAATCAA	23	1	0.0817344	shc-NbDXS	26	48	-
TGTTAGGAAACCGCGGTTTACAT	23	1	0.0817344	shc-NbDXS	53	75	-
AAATCAAACTCTGTTAGGAAACCGCG	26	1	0.0817344	shc-NbDXS	42	67	-
AGAAGAATCTGTATAAACCGC	21	1	0.0817344	shc-NbDXS	6	26	-
GAAATCAAACTCTGTTAGGAA	21	1	0.0817344	shc-NbDXS	41	61	-
AGTAGAGAAGAATCTGTATA	20	1	0.0817344	shc-NbDXS	1	20	-
ACCGCGGGTTCCTAACAGCGAAA	23	1	0.0817344	shc-NbDXS	22	44	-
CGGGTTCCTAACAGCGAAATCA	22	1	0.0817344	shc-NbDXS	26	47	-
TCCTAACAGCGAAATCAAACTCT	23	1	0.0817344	shc-NbDXS	31	53	-
GCGAAATCAAACTCTGTTAGGAA	23	1	0.0817344	shc-NbDXS	39	61	-
CGGTTTACATTGGCTCTTCT	20	1	0.0817344	shc-NbDXS	66	85	-
TCTGTATAAACCGCGGGTTCCTA	23	1	0.0817344	shc-NbDXS	13	35	-
ACTCTGTTAGGAAACCGCGGTTTACATTGGC	31	1	0.0817344	shc-NbDXS	49	79	-
AAATCAAACTCTGTTAGGAAACC	23	1	0.0817344	shc-NbDXS	42	64	-
AAACTCTGTTAGGAAACCGCGGT	23	1	0.0817344	shc-NbDXS	47	69	-
TAGGAAACCGCGGTTTACATTGGCTCTTC	29	1	0.0817344	shc-NbDXS	56	84	-
TAACAGCGAAATCAAACTCTGTTA	24	1	0.0817344	shc-NbDXS	34	57	-
GCGGTTTACATTGGCTCTTCTTACT	25	1	0.0817344	shc-NbDXS	65	89	-
AATCTGTATAAACCGCGGGTTCCTA	25	1	0.0817344	shc-NbDXS	11	35	-
AACCGCGGTTTACATTGGC	19	1	0.0817344	shc-NbDXS	61	79	-
AACCGCGGTTTACATTGGCT	20	1	0.0817344	shc-NbDXS	61	80	-
CCTAACAGCGAAATCAAACT	20	1	0.0817344	shc-NbDXS	32	51	-
CTCTGTTAGGAAACCGCGGTTTA	23	1	0.0817344	shc-NbDXS	50	72	-

## Sheet: 35S-shc-A18G-NbDXS
sequence	size	reads	RPM	precursor	start	end	description
TAAACCGCGGGTTCCTAACAG	21	113922	777338	shc-A18G-NbDXS	19	39	amiR-NbDXS
TAAACCGCGGGTTCCTAAC	19	3871	26413.5	shc-A18G-NbDXS	19	37	-
TGTGTAAACCGCGGGTTCCTA	21	2874	19610.5	shc-A18G-NbDXS	15	35	-
AAACCGCGGGTTCCTAACAG	20	2329	15891.8	shc-A18G-NbDXS	20	39	-
TAAACCGCGGGTTCCTAACAGC	22	1653	11279.1	shc-A18G-NbDXS	19	40	-
TAAACCGCGGGTTCCTAACA	20	895	6106.96	shc-A18G-NbDXS	19	38	-
TCTGTTAGGAAACCGCGGTTTAC	23	753	5138.04	shc-A18G-NbDXS	51	73	-
GTTAGGAAACCGCGGTTTACA	21	683	4660.4	shc-A18G-NbDXS	54	74	amiR-NbDXS*
AGAAGAATCTGTGTAAACCGCG	22	401	2736.19	shc-A18G-NbDXS	6	27	-
TAAACCGCGGGTTCCTAACAGCG	23	337	2299.49	shc-A18G-NbDXS	19	41	-
AAACCGCGGGTTCCTAACAGC	21	295	2012.91	shc-A18G-NbDXS	20	40	-
CCGCGGTTTACATTGGCTCTTC	22	221	1507.98	shc-A18G-NbDXS	63	84	-
AGAGAAGAATCTGTGTAAACCGCG	24	216	1473.86	shc-A18G-NbDXS	4	27	-
AGGAAACCGCGGTTTACATTGGCT	24	212	1446.57	shc-A18G-NbDXS	57	80	-
GAAGAATCTGTGTAAACCGCG	21	209	1426.1	shc-A18G-NbDXS	7	27	-
CGGTTTACATTGGCTCTTCTTACT	24	200	1364.68	shc-A18G-NbDXS	66	89	-
TAGGAAACCGCGGTTTACATTGGC	24	183	1248.69	shc-A18G-NbDXS	56	79	-
TGTGTAAACCGCGGGTTCCT	20	155	1057.63	shc-A18G-NbDXS	15	34	-
CGGTTTACATTGGCTCTTCTT	21	137	934.809	shc-A18G-NbDXS	66	86	-
TTAGGAAACCGCGGTTTACATTGG	24	120	818.811	shc-A18G-NbDXS	55	78	-
GTGTAAACCGCGGGTTCCTA	20	116	791.517	shc-A18G-NbDXS	16	35	-
CCGCGGTTTACATTGGCTCTTCTT	24	115	784.694	shc-A18G-NbDXS	63	86	-
AACCGCGGTTTACATTGGCTCTTC	24	111	757.4	shc-A18G-NbDXS	61	84	-
ACCGCGGTTTACATTGGCTCTTCT	24	98	668.695	shc-A18G-NbDXS	62	85	-
GCGAAATCAAACTCTGTTAGG	21	96	655.049	shc-A18G-NbDXS	39	59	-
CCGCGGGTTCCTAACAGCGAAATC	24	89	607.285	shc-A18G-NbDXS	23	46	-
AAACTCTGTTAGGAAACCGCG	21	89	607.285	shc-A18G-NbDXS	47	67	-
AACCGCGGTTTACATTGGCTC	21	89	607.285	shc-A18G-NbDXS	61	81	-
CGGGTTCCTAACAGCGAAATC	21	88	600.461	shc-A18G-NbDXS	26	46	-
AAGAATCTGTGTAAACCGCG	20	86	586.814	shc-A18G-NbDXS	8	27	-
CAAACTCTGTTAGGAAACCGCG	22	85	579.991	shc-A18G-NbDXS	46	67	-
TAGAGAAGAATCTGTGTAAACCGC	24	83	566.344	shc-A18G-NbDXS	3	26	-
ATCAAACTCTGTTAGGAAACCGCG	24	83	566.344	shc-A18G-NbDXS	44	67	-
GTTAGGAAACCGCGGTTTAC	20	75	511.757	shc-A18G-NbDXS	54	73	-
TGTAAACCGCGGGTTCCTAACAGC	24	74	504.933	shc-A18G-NbDXS	17	40	-
CTGTTAGGAAACCGCGGTTTAC	22	73	498.11	shc-A18G-NbDXS	52	73	-
AGAATCTGTGTAAACCGCG	19	71	484.463	shc-A18G-NbDXS	9	27	-
GAGAAGAATCTGTGTAAACCGCGG	24	70	477.64	shc-A18G-NbDXS	5	28	-
TGTGTAAACCGCGGGTTCCTAACA	24	70	477.64	shc-A18G-NbDXS	15	38	-
TCTGTTAGGAAACCGCGGTTTACA	24	70	477.64	shc-A18G-NbDXS	51	74	-
TCAAACTCTGTTAGGAAACCGCGG	24	65	443.523	shc-A18G-NbDXS	45	68	-
TTTACATTGGCTCTTCTTACT	21	63	429.876	shc-A18G-NbDXS	69	89	-
CGCGGTTTACATTGGCTCTTC	21	62	423.052	shc-A18G-NbDXS	64	84	-
AATCAAACTCTGTTAGGAAACCGC	24	59	402.582	shc-A18G-NbDXS	43	66	-
CCGCGGTTTACATTGGCTCTT	21	58	395.759	shc-A18G-NbDXS	63	83	-
AACCGCGGTTTACATTGGCT	20	56	382.112	shc-A18G-NbDXS	61	80	-
TGTGTAAACCGCGGGTTCCTAAC	23	51	347.995	shc-A18G-NbDXS	15	37	-
GTAAACCGCGGGTTCCTAACA	21	50	341.171	shc-A18G-NbDXS	18	38	-
AAACTCTGTTAGGAAACCGCGG	22	47	320.701	shc-A18G-NbDXS	47	68	-
CGGTTTACATTGGCTCTTCTTA	22	44	300.231	shc-A18G-NbDXS	66	87	-
CTGTGTAAACCGCGGGTTCCTA	22	42	286.584	shc-A18G-NbDXS	14	35	-
GAAACCGCGGTTTACATTGGCTCT	24	38	259.29	shc-A18G-NbDXS	59	82	-
ACCGCGGTTTACATTGGCTCT	21	38	259.29	shc-A18G-NbDXS	62	82	-
CGCGGTTTACATTGGCTCTTCT	22	38	259.29	shc-A18G-NbDXS	64	85	-
CGAAATCAAACTCTGTTAGGAAAC	24	37	252.467	shc-A18G-NbDXS	40	63	-
AACTCTGTTAGGAAACCGCGGT	22	37	252.467	shc-A18G-NbDXS	48	69	-
CTCTGTTAGGAAACCGCGGTTTAC	24	36	245.643	shc-A18G-NbDXS	50	73	-
CAAACTCTGTTAGGAAACCGCGGT	24	35	238.82	shc-A18G-NbDXS	46	69	-
GAAGAATCTGTGTAAACCGCGG	22	33	225.173	shc-A18G-NbDXS	7	28	-
TAAACCGCGGGTTCCTAACAGCGA	24	33	225.173	shc-A18G-NbDXS	19	42	-
AAACCGCGGTTTACATTGGCT	21	32	218.35	shc-A18G-NbDXS	60	80	-
AACCGCGGTTTACATTGGCTCT	22	31	211.526	shc-A18G-NbDXS	61	82	-
AAACCGCGGGTTCCTAACA	19	30	204.703	shc-A18G-NbDXS	20	38	-
AAACCGCGGGTTCCTAACAGCG	22	30	204.703	shc-A18G-NbDXS	20	41	-
GTTTACATTGGCTCTTCTTACT	22	30	204.703	shc-A18G-NbDXS	68	89	-
TAGAGAAGAATCTGTGTAAACC	22	29	197.879	shc-A18G-NbDXS	3	24	-
AACTCTGTTAGGAAACCGCGG	21	29	197.879	shc-A18G-NbDXS	48	68	-
CGAAATCAAACTCTGTTAGGA	21	28	191.056	shc-A18G-NbDXS	40	60	-
GAAACCGCGGTTTACATTGGCT	22	28	191.056	shc-A18G-NbDXS	59	80	-
CAGCGAAATCAAACTCTGTTAGGA	24	27	184.232	shc-A18G-NbDXS	37	60	-
AAGAATCTGTGTAAACCGCGG	21	25	170.586	shc-A18G-NbDXS	8	28	-
AAGAATCTGTGTAAACCGCGGG	22	25	170.586	shc-A18G-NbDXS	8	29	-
TAGAGAAGAATCTGTGTAAACCGCG	25	24	163.762	shc-A18G-NbDXS	3	27	-
TTAGGAAACCGCGGTTTACATTG	23	24	163.762	shc-A18G-NbDXS	55	77	-
CGCGGTTTACATTGGCTCTTCTTA	24	23	156.939	shc-A18G-NbDXS	64	87	-
GAGAAGAATCTGTGTAAACCGC	22	22	150.115	shc-A18G-NbDXS	5	26	-
GTAAACCGCGGGTTCCTAACAG	22	22	150.115	shc-A18G-NbDXS	18	39	-
CCGCGGTTTACATTGGCTCTTCT	23	22	150.115	shc-A18G-NbDXS	63	85	-
CGGTTTACATTGGCTCTTCT	20	21	143.292	shc-A18G-NbDXS	66	85	-
TGTAAACCGCGGGTTCCTAAC	21	20	136.468	shc-A18G-NbDXS	17	37	-
AATCAAACTCTGTTAGGAAACCG	23	20	136.468	shc-A18G-NbDXS	43	65	-
AGAAGAATCTGTGTAAACCGCGGG	24	19	129.645	shc-A18G-NbDXS	6	29	-
CAGCGAAATCAAACTCTGTTAG	22	19	129.645	shc-A18G-NbDXS	37	58	-
TCTGTGTAAACCGCGGGTTCCTA	23	18	122.822	shc-A18G-NbDXS	13	35	-
CAGCGAAATCAAACTCTGTTAGG	23	18	122.822	shc-A18G-NbDXS	37	59	-
GTGTAAACCGCGGGTTCCTAACAG	24	17	115.998	shc-A18G-NbDXS	16	39	-
AAATCAAACTCTGTTAGGAAACCG	24	17	115.998	shc-A18G-NbDXS	42	65	-
GGAAACCGCGGTTTACATTGGCT	23	17	115.998	shc-A18G-NbDXS	58	80	-
TTACATTGGCTCTTCTTACT	20	17	115.998	shc-A18G-NbDXS	70	89	-
CGAAATCAAACTCTGTTAGG	20	16	109.175	shc-A18G-NbDXS	40	59	-
AGGAAACCGCGGTTTACATTGGC	23	16	109.175	shc-A18G-NbDXS	57	79	-
GGAAACCGCGGTTTACATTGGCTC	24	16	109.175	shc-A18G-NbDXS	58	81	-
GTTTACATTGGCTCTTCTTAC	21	16	109.175	shc-A18G-NbDXS	68	88	-
ATCTGTGTAAACCGCGGGTTCCTA	24	15	102.351	shc-A18G-NbDXS	12	35	-
TCTGTGTAAACCGCGGGTTCC	21	15	102.351	shc-A18G-NbDXS	13	33	-
CCGCGGTTTACATTGGCTCT	20	15	102.351	shc-A18G-NbDXS	63	82	-
GCGGTTTACATTGGCTCTTCTT	22	15	102.351	shc-A18G-NbDXS	65	86	-
GCGAAATCAAACTCTGTTAGGAAA	24	14	95.5279	shc-A18G-NbDXS	39	62	-
AGAGAAGAATCTGTGTAAACCG	22	13	88.7045	shc-A18G-NbDXS	4	25	-
AGAATCTGTGTAAACCGCGGG	21	13	88.7045	shc-A18G-NbDXS	9	29	-
GTGTAAACCGCGGGTTCCTAAC	22	13	88.7045	shc-A18G-NbDXS	16	37	-
GCGGGTTCCTAACAGCGAAATC	22	13	88.7045	shc-A18G-NbDXS	25	46	-
TTAGGAAACCGCGGTTTACA	20	13	88.7045	shc-A18G-NbDXS	55	74	-
GTAGAGAAGAATCTGTGTAAACCG	24	12	81.8811	shc-A18G-NbDXS	2	25	-
ATCTGTGTAAACCGCGGGTTC	21	12	81.8811	shc-A18G-NbDXS	12	32	-
AACCGCGGGTTCCTAACAG	19	12	81.8811	shc-A18G-NbDXS	21	39	-
TGTTAGGAAACCGCGGTTTAC	21	12	81.8811	shc-A18G-NbDXS	53	73	-
GTAGAGAAGAATCTGTGTAAAC	22	11	75.0577	shc-A18G-NbDXS	2	23	-
TGTTAGGAAACCGCGGTTTACATT	24	11	75.0577	shc-A18G-NbDXS	53	76	-
TTAGGAAACCGCGGTTTACATT	22	11	75.0577	shc-A18G-NbDXS	55	76	-
CGGTTTACATTGGCTCTTC	19	11	75.0577	shc-A18G-NbDXS	66	84	-
TAGAGAAGAATCTGTGTAAAC	21	10	68.2342	shc-A18G-NbDXS	3	23	-
TGTAAACCGCGGGTTCCTAACA	22	10	68.2342	shc-A18G-NbDXS	17	38	-
CGCGGTTTACATTGGCTCTTCTT	23	10	68.2342	shc-A18G-NbDXS	64	86	-
CGGGTTCCTAACAGCGAAAT	20	9	61.4108	shc-A18G-NbDXS	26	45	-
ACTCTGTTAGGAAACCGCGGTT	22	9	61.4108	shc-A18G-NbDXS	49	70	-
TAGGAAACCGCGGTTTACATTGG	23	9	61.4108	shc-A18G-NbDXS	56	78	-
AGGAAACCGCGGTTTACATTGG	22	9	61.4108	shc-A18G-NbDXS	57	78	-
CCGCGGTTTACATTGGCTC	19	9	61.4108	shc-A18G-NbDXS	63	81	-
CGGTTTACATTGGCTCTTCTTAC	23	9	61.4108	shc-A18G-NbDXS	66	88	-
GTAAACCGCGGGTTCCTAACAGCG	24	8	54.5874	shc-A18G-NbDXS	18	41	-
GGGTTCCTAACAGCGAAATC	20	8	54.5874	shc-A18G-NbDXS	27	46	-
AGCGAAATCAAACTCTGTTAGG	22	8	54.5874	shc-A18G-NbDXS	38	59	-
AATCAAACTCTGTTAGGAAACC	22	8	54.5874	shc-A18G-NbDXS	43	64	-
TCAAACTCTGTTAGGAAACCG	21	8	54.5874	shc-A18G-NbDXS	45	65	-
CAAACTCTGTTAGGAAACCGC	21	8	54.5874	shc-A18G-NbDXS	46	66	-
AACTCTGTTAGGAAACCGCG	20	8	54.5874	shc-A18G-NbDXS	48	67	-
CTCTGTTAGGAAACCGCGGTT	21	8	54.5874	shc-A18G-NbDXS	50	70	-
TCTGTTAGGAAACCGCGGTTTA	22	8	54.5874	shc-A18G-NbDXS	51	72	-
TGTTAGGAAACCGCGGTTTACA	22	8	54.5874	shc-A18G-NbDXS	53	74	-
AAACCGCGGTTTACATTGGCTC	22	8	54.5874	shc-A18G-NbDXS	60	81	-
ACCGCGGTTTACATTGGCTC	20	8	54.5874	shc-A18G-NbDXS	62	81	-
AAATCAAACTCTGTTAGGAAAC	22	7	47.764	shc-A18G-NbDXS	42	63	-
AACTCTGTTAGGAAACCGCGGTTT	24	7	47.764	shc-A18G-NbDXS	48	71	-
ACTCTGTTAGGAAACCGCGGT	21	7	47.764	shc-A18G-NbDXS	49	69	-
ACTCTGTTAGGAAACCGCGGTTT	23	7	47.764	shc-A18G-NbDXS	49	71	-
TCTGTTAGGAAACCGCGGT	19	7	47.764	shc-A18G-NbDXS	51	69	-
CTGTTAGGAAACCGCGGTTTACAT	24	7	47.764	shc-A18G-NbDXS	52	75	-
ACCGCGGTTTACATTGGCTCTTC	23	7	47.764	shc-A18G-NbDXS	62	84	-
GCGGTTTACATTGGCTCTTCT	21	7	47.764	shc-A18G-NbDXS	65	85	-
GCGGTTTACATTGGCTCTTCTTAC	24	7	47.764	shc-A18G-NbDXS	65	88	-
AGTAGAGAAGAATCTGTGTAA	21	6	40.9405	shc-A18G-NbDXS	1	21	-
TGTGTAAACCGCGGGTTCCTAA	22	6	40.9405	shc-A18G-NbDXS	15	36	-
GTGTAAACCGCGGGTTCCTAACA	23	6	40.9405	shc-A18G-NbDXS	16	38	-
TGTAAACCGCGGGTTCCTA	19	6	40.9405	shc-A18G-NbDXS	17	35	-
AATCAAACTCTGTTAGGAAAC	21	6	40.9405	shc-A18G-NbDXS	43	63	-
TCAAACTCTGTTAGGAAACCGCG	23	6	40.9405	shc-A18G-NbDXS	45	67	-
AACCGCGGTTTACATTGGC	19	6	40.9405	shc-A18G-NbDXS	61	79	-
GGTTTACATTGGCTCTTCTTA	21	6	40.9405	shc-A18G-NbDXS	67	87	-
GAGAAGAATCTGTGTAAACCG	21	5	34.1171	shc-A18G-NbDXS	5	25	-
GAAGAATCTGTGTAAACCGC	20	5	34.1171	shc-A18G-NbDXS	7	26	-
ATCTGTGTAAACCGCGGGTTCC	22	5	34.1171	shc-A18G-NbDXS	12	33	-
TGTGTAAACCGCGGGTTCC	19	5	34.1171	shc-A18G-NbDXS	15	33	-
GTGTAAACCGCGGGTTCCT	19	5	34.1171	shc-A18G-NbDXS	16	34	-
GTAAACCGCGGGTTCCTAAC	20	5	34.1171	shc-A18G-NbDXS	18	37	-
AACCGCGGGTTCCTAACAGCG	21	5	34.1171	shc-A18G-NbDXS	21	41	-
AGCGAAATCAAACTCTGTTAGGA	23	5	34.1171	shc-A18G-NbDXS	38	60	-
ATCAAACTCTGTTAGGAAACCG	22	5	34.1171	shc-A18G-NbDXS	44	65	-
GGAAACCGCGGTTTACATTGG	21	5	34.1171	shc-A18G-NbDXS	58	78	-
ACCGCGGTTTACATTGGCT	19	5	34.1171	shc-A18G-NbDXS	62	80	-
GTTTACATTGGCTCTTCTT	19	5	34.1171	shc-A18G-NbDXS	68	86	-
AGTAGAGAAGAATCTGTGTAAA	22	4	27.2937	shc-A18G-NbDXS	1	22	-
GAGAAGAATCTGTGTAAACCGCG	23	4	27.2937	shc-A18G-NbDXS	5	27	-
AAGAATCTGTGTAAACCGC	19	4	27.2937	shc-A18G-NbDXS	8	26	-
GTAAACCGCGGGTTCCTAACAGC	23	4	27.2937	shc-A18G-NbDXS	18	40	-
CGCGGGTTCCTAACAGCGAAATC	23	4	27.2937	shc-A18G-NbDXS	24	46	-
AGCGAAATCAAACTCTGTTAG	21	4	27.2937	shc-A18G-NbDXS	38	58	-
AGCGAAATCAAACTCTGTTAGGAA	24	4	27.2937	shc-A18G-NbDXS	38	61	-
TCAAACTCTGTTAGGAAACCGC	22	4	27.2937	shc-A18G-NbDXS	45	66	-
CAAACTCTGTTAGGAAACCG	20	4	27.2937	shc-A18G-NbDXS	46	65	-
AAACTCTGTTAGGAAACCGC	20	4	27.2937	shc-A18G-NbDXS	47	66	-
TAGGAAACCGCGGTTTACATT	21	4	27.2937	shc-A18G-NbDXS	56	76	-
GAAACCGCGGTTTACATTGGC	21	4	27.2937	shc-A18G-NbDXS	59	79	-
GGTTTACATTGGCTCTTCTT	20	4	27.2937	shc-A18G-NbDXS	67	86	-
TACATTGGCTCTTCTTACT	19	4	27.2937	shc-A18G-NbDXS	71	89	-
AGTAGAGAAGAATCTGTGTAAACC	24	3	20.4703	shc-A18G-NbDXS	1	24	-
GTAGAGAAGAATCTGTGTAAA	21	3	20.4703	shc-A18G-NbDXS	2	22	-
TAGAGAAGAATCTGTGTAAACCG	23	3	20.4703	shc-A18G-NbDXS	3	25	-
AGAAGAATCTGTGTAAACCGC	21	3	20.4703	shc-A18G-NbDXS	6	26	-
GAAGAATCTGTGTAAACCGCGGG	23	3	20.4703	shc-A18G-NbDXS	7	29	-
TCTGTGTAAACCGCGGGTTCCT	22	3	20.4703	shc-A18G-NbDXS	13	34	-
CTGTGTAAACCGCGGGTTCC	20	3	20.4703	shc-A18G-NbDXS	14	33	-
GTGTAAACCGCGGGTTCCTAA	21	3	20.4703	shc-A18G-NbDXS	16	36	-
AAACCGCGGGTTCCTAACAGCGA	23	3	20.4703	shc-A18G-NbDXS	20	42	-
AACCGCGGGTTCCTAACAGC	20	3	20.4703	shc-A18G-NbDXS	21	40	-
CGAAATCAAACTCTGTTAGGAA	22	3	20.4703	shc-A18G-NbDXS	40	61	-
GAAATCAAACTCTGTTAGGAAACC	24	3	20.4703	shc-A18G-NbDXS	41	64	-
AAACTCTGTTAGGAAACCGCGGT	23	3	20.4703	shc-A18G-NbDXS	47	69	-
CTGTTAGGAAACCGCGGTTTACA	23	3	20.4703	shc-A18G-NbDXS	52	74	-
TGTTAGGAAACCGCGGTTT	19	3	20.4703	shc-A18G-NbDXS	53	71	-
GTTAGGAAACCGCGGTTTA	19	3	20.4703	shc-A18G-NbDXS	54	72	-
GTTAGGAAACCGCGGTTTACATTG	24	3	20.4703	shc-A18G-NbDXS	54	77	-
ACCGCGGTTTACATTGGCTCTT	22	3	20.4703	shc-A18G-NbDXS	62	83	-
TTTACATTGGCTCTTCTTAC	20	3	20.4703	shc-A18G-NbDXS	69	88	-
GTAGAGAAGAATCTGTGTAAACC	23	2	13.6468	shc-A18G-NbDXS	2	24	-
TAGAGAAGAATCTGTGTAAA	20	2	13.6468	shc-A18G-NbDXS	3	22	-
AGAGAAGAATCTGTGTAAACCGC	23	2	13.6468	shc-A18G-NbDXS	4	26	-
AGAAGAATCTGTGTAAACCG	20	2	13.6468	shc-A18G-NbDXS	6	25	-
AGAATCTGTGTAAACCGCGG	20	2	13.6468	shc-A18G-NbDXS	9	28	-
GAATCTGTGTAAACCGCGGG	20	2	13.6468	shc-A18G-NbDXS	10	29	-
TGTAAACCGCGGGTTCCTAACAG	23	2	13.6468	shc-A18G-NbDXS	17	39	-
ACCGCGGGTTCCTAACAGCGAAAT	24	2	13.6468	shc-A18G-NbDXS	22	45	-
CGGGTTCCTAACAGCGAAA	19	2	13.6468	shc-A18G-NbDXS	26	44	-
CGGGTTCCTAACAGCGAAATCA	22	2	13.6468	shc-A18G-NbDXS	26	47	-
CGGGTTCCTAACAGCGAAATCAAA	24	2	13.6468	shc-A18G-NbDXS	26	49	-
GGGTTCCTAACAGCGAAAT	19	2	13.6468	shc-A18G-NbDXS	27	45	-
TTCCTAACAGCGAAATCAAACTCT	24	2	13.6468	shc-A18G-NbDXS	30	53	-
CTAACAGCGAAATCAAACTCT	21	2	13.6468	shc-A18G-NbDXS	33	53	-
TAACAGCGAAATCAAACTCT	20	2	13.6468	shc-A18G-NbDXS	34	53	-
GCGAAATCAAACTCTGTTAG	20	2	13.6468	shc-A18G-NbDXS	39	58	-
GCGAAATCAAACTCTGTTAGGA	22	2	13.6468	shc-A18G-NbDXS	39	60	-
GAAATCAAACTCTGTTAGG	19	2	13.6468	shc-A18G-NbDXS	41	59	-
AAATCAAACTCTGTTAGGAAA	21	2	13.6468	shc-A18G-NbDXS	42	62	-
CAAACTCTGTTAGGAAACCGCGG	23	2	13.6468	shc-A18G-NbDXS	46	68	-
CTGTTAGGAAACCGCGGTTTA	21	2	13.6468	shc-A18G-NbDXS	52	72	-
TGTTAGGAAACCGCGGTTTA	20	2	13.6468	shc-A18G-NbDXS	53	72	-
TGTTAGGAAACCGCGGTTTACAT	23	2	13.6468	shc-A18G-NbDXS	53	75	-
AGGAAACCGCGGTTTACATTG	21	2	13.6468	shc-A18G-NbDXS	57	77	-
GGAAACCGCGGTTTACATTG	20	2	13.6468	shc-A18G-NbDXS	58	77	-
GGAAACCGCGGTTTACATTGGC	22	2	13.6468	shc-A18G-NbDXS	58	79	-
GAAACCGCGGTTTACATTGGCTC	23	2	13.6468	shc-A18G-NbDXS	59	81	-
AAACCGCGGTTTACATTGGC	20	2	13.6468	shc-A18G-NbDXS	60	79	-
GGTTTACATTGGCTCTTCTTAC	22	2	13.6468	shc-A18G-NbDXS	67	88	-
AGAGAAGAATCTGTGTAAACC	21	1	6.82342	shc-A18G-NbDXS	4	24	-
GAGAAGAATCTGTGTAAAC	19	1	6.82342	shc-A18G-NbDXS	5	23	-
AGAATCTGTGTAAACCGC	18	1	6.82342	shc-A18G-NbDXS	9	26	-
TCTGTGTAAACCGCGGGTTCCTAA	24	1	6.82342	shc-A18G-NbDXS	13	36	-
ACCGCGGGTTCCTAACAGC	19	1	6.82342	shc-A18G-NbDXS	22	40	-
CCGCGGGTTCCTAACAGCGAAA	22	1	6.82342	shc-A18G-NbDXS	23	44	-
CGCGGGTTCCTAACAGCGAAA	21	1	6.82342	shc-A18G-NbDXS	24	44	-
CGCGGGTTCCTAACAGCGAAAT	22	1	6.82342	shc-A18G-NbDXS	24	45	-
GCGGGTTCCTAACAGCGAAAT	21	1	6.82342	shc-A18G-NbDXS	25	45	-
GCGGGTTCCTAACAGCGAAATCA	23	1	6.82342	shc-A18G-NbDXS	25	47	-
CGGGTTCCTAACAGCGAAATCAA	23	1	6.82342	shc-A18G-NbDXS	26	48	-
TCCTAACAGCGAAATCAAACTCTG	24	1	6.82342	shc-A18G-NbDXS	31	54	-
CCTAACAGCGAAATCAAACTC	21	1	6.82342	shc-A18G-NbDXS	32	52	-
CCTAACAGCGAAATCAAACTCT	22	1	6.82342	shc-A18G-NbDXS	32	53	-
CCTAACAGCGAAATCAAACTCTGT	24	1	6.82342	shc-A18G-NbDXS	32	55	-
CTAACAGCGAAATCAAACTCTGT	23	1	6.82342	shc-A18G-NbDXS	33	55	-
ACAGCGAAATCAAACTCTGTTAGG	24	1	6.82342	shc-A18G-NbDXS	36	59	-
CGAAATCAAACTCTGTTAGGAAA	23	1	6.82342	shc-A18G-NbDXS	40	62	-
GAAATCAAACTCTGTTAGGAAA	22	1	6.82342	shc-A18G-NbDXS	41	62	-
ATCAAACTCTGTTAGGAAACC	21	1	6.82342	shc-A18G-NbDXS	44	64	-
TCAAACTCTGTTAGGAAACC	20	1	6.82342	shc-A18G-NbDXS	45	64	-
CAAACTCTGTTAGGAAACC	19	1	6.82342	shc-A18G-NbDXS	46	64	-
AAACTCTGTTAGGAAACCGCGGTT	24	1	6.82342	shc-A18G-NbDXS	47	70	-
ACTCTGTTAGGAAACCGCG	19	1	6.82342	shc-A18G-NbDXS	49	67	-
TCTGTTAGGAAACCGCGGTTT	21	1	6.82342	shc-A18G-NbDXS	51	71	-
CTGTTAGGAAACCGCGGTT	19	1	6.82342	shc-A18G-NbDXS	52	70	-
GTTAGGAAACCGCGGTTTACAT	22	1	6.82342	shc-A18G-NbDXS	54	75	-
GGAAACCGCGGTTTACATT	19	1	6.82342	shc-A18G-NbDXS	58	76	-
AACCGCGGTTTACATTGGCTCTT	23	1	6.82342	shc-A18G-NbDXS	61	83	-
CGCGGTTTACATTGGCTCT	19	1	6.82342	shc-A18G-NbDXS	64	82	-
CGCGGTTTACATTGGCTCTT	20	1	6.82342	shc-A18G-NbDXS	64	83	-
GGTTTACATTGGCTCTTCT	19	1	6.82342	shc-A18G-NbDXS	67	85	-
GGTTTACATTGGCTCTTCTTACT	23	1	6.82342	shc-A18G-NbDXS	67	89	-
GTTTACATTGGCTCTTCTTA	20	1	6.82342	shc-A18G-NbDXS	68	87	-

## Sheet: 35S-shc-AtFT
smallRNA	size	reads	RPMs	precursor	start	end	description
TTGGTTATAAAGGAAGAGGCC	21	1392164	68081.9	shc-AtFT	19	39	amiR-AtFT
CCTCTTCCGTTATAACCAACA	21	10338	505.566	shc-AtFT	54	74	amiR-AtFT*
TGGTTATAAAGGAAGAGGCC	20	6684	326.872	shc-AtFT	20	39	-
CGTTATAACCAACATTGGCTC	21	2096	102.502	shc-AtFT	61	81	-
GGTTATAAAGGAAGAGGCC	19	1125	55.0166	shc-AtFT	21	39	-
TTGGTTATAAAGGAAGAGGC	20	826	40.3944	shc-AtFT	19	38	-
TGGCCTCTTCCGTTATAACCAACA	24	749	36.6288	shc-AtFT	51	74	-
ATCTGTATTGGTTATAAAGGA	21	385	18.8279	shc-AtFT	12	32	-
CCTCTTCCGTTATAACCAAC	20	276	13.4974	shc-AtFT	54	73	-
ATTGGTTATAAAGGAAGAGGC	21	273	13.3507	shc-AtFT	18	38	-
ATTGGTTATAAAGGAAGAGGCC	22	235	11.4924	shc-AtFT	18	39	-
TTGGTTATAAAGGAAGAGGCCC	22	207	10.123	shc-AtFT	19	40	-
TGGCCTCTTCCGTTATAACCAAC	23	159	7.77568	shc-AtFT	51	73	-
TTGGTTATAAAGGAAGAGGCCCG	23	153	7.48225	shc-AtFT	19	41	-
TTGGTTATAAAGGAAGAGGCCCGA	24	140	6.84651	shc-AtFT	19	42	-
CGTTATAACCAACATTGGCT	20	113	5.52611	shc-AtFT	61	80	-
CTCTTCCGTTATAACCAACAT	21	103	5.03707	shc-AtFT	55	75	-
TTGGTTATAAAGGAAGAGG	19	81	3.96119	shc-AtFT	19	37	-
TAAAGGAAGAGGCCCGAAAT	20	77	3.76558	shc-AtFT	26	45	-
CAAACTGGCCTCTTCCGTTAT	21	65	3.17874	shc-AtFT	46	66	-
CTCTTCCGTTATAACCAACA	20	52	2.54299	shc-AtFT	55	74	-
TAAAGGAAGAGGCCCGAAA	19	48	2.34737	shc-AtFT	26	44	-
CCTCTTCCGTTATAACCAACAT	22	41	2.00505	shc-AtFT	54	75	-
GGTTATAAAGGAAGAGGCCCG	21	39	1.90724	shc-AtFT	21	41	-
TATAACCAACATTGGCTCTTC	21	38	1.85834	shc-AtFT	64	84	-
GTATTGGTTATAAAGGAAGAGGCC	24	37	1.80943	shc-AtFT	16	39	-
CTGGCCTCTTCCGTTATAACCAAC	24	34	1.66272	shc-AtFT	50	73	-
TGGTTATAAAGGAAGAGGCCC	21	34	1.66272	shc-AtFT	20	40	-
TATAAAGGAAGAGGCCCGAAAT	22	30	1.46711	shc-AtFT	24	45	-
TCTTCCGTTATAACCAACAT	20	27	1.3204	shc-AtFT	56	75	-
TGTATTGGTTATAAAGGAAGAGGC	24	24	1.17369	shc-AtFT	15	38	-
GTAGAGAAGAATCTGTATTGGTTA	24	24	1.17369	shc-AtFT	2	25	-
GGCCTCTTCCGTTATAACCAACA	23	22	1.07588	shc-AtFT	52	74	-
TCAAACTGGCCTCTTCCGTTAT	22	19	0.929169	shc-AtFT	45	66	-
TCTTCCGTTATAACCAACATT	21	18	0.880265	shc-AtFT	56	76	-
CAAACTGGCCTCTTCCGTTATA	22	17	0.831362	shc-AtFT	46	67	-
GGTTATAAAGGAAGAGGCCC	20	15	0.733554	shc-AtFT	21	40	-
GAGAAGAATCTGTATTGGTTA	21	13	0.635747	shc-AtFT	5	25	-
ATAAAGGAAGAGGCCCGAAAT	21	13	0.635747	shc-AtFT	25	45	-
CGAAATCAAACTGGCCTCTTC	21	12	0.586843	shc-AtFT	40	60	-
TGTATTGGTTATAAAGGAAGA	21	12	0.586843	shc-AtFT	15	35	-
CAAACTGGCCTCTTCCGTTATAA	23	10	0.489036	shc-AtFT	46	68	-
CCTCTTCCGTTATAACCAACATT	23	10	0.489036	shc-AtFT	54	76	-
CTCTTCCGTTATAACCAACATT	22	10	0.489036	shc-AtFT	55	76	-
AACTGGCCTCTTCCGTTATAA	21	10	0.489036	shc-AtFT	48	68	-
AACTGGCCTCTTCCGTTATA	20	10	0.489036	shc-AtFT	48	67	-
TCTTCCGTTATAACCAACA	19	10	0.489036	shc-AtFT	56	74	-
CTCTTCCGTTATAACCAACATTGG	24	9	0.440133	shc-AtFT	55	78	-
TGGCCTCTTCCGTTATAACCAA	22	9	0.440133	shc-AtFT	51	72	-
ACCAACATTGGCTCTTCTTAC	21	9	0.440133	shc-AtFT	68	88	-
TATAAAGGAAGAGGCCCGAAA	21	8	0.391229	shc-AtFT	24	44	-
ATTGGTTATAAAGGAAGAGGCCCG	24	7	0.342325	shc-AtFT	18	41	-
GGCCTCTTCCGTTATAACCAAC	22	7	0.342325	shc-AtFT	52	73	-
TGGTTATAAAGGAAGAGGCCCG	22	7	0.342325	shc-AtFT	20	41	-
CGTTATAACCAACATTGGC	19	7	0.342325	shc-AtFT	61	79	-
ATCTGTATTGGTTATAAAGG	20	6	0.293422	shc-AtFT	12	31	-
TGGTTATAAAGGAAGAGGC	19	6	0.293422	shc-AtFT	20	38	-
CCTCTTCCGTTATAACCAA	19	6	0.293422	shc-AtFT	54	72	-
CGTTATAACCAACATTGGCTCT	22	5	0.244518	shc-AtFT	61	82	-
AACTGGCCTCTTCCGTTAT	19	5	0.244518	shc-AtFT	48	66	-
CTCTTCCGTTATAACCAACATTG	23	4	0.195614	shc-AtFT	55	77	-
TATTGGTTATAAAGGAAGAGG	21	4	0.195614	shc-AtFT	17	37	-
TAAAGGAAGAGGCCCGAAATC	21	4	0.195614	shc-AtFT	26	46	-
GGTTATAAAGGAAGAGGCCCGAAA	24	3	0.146711	shc-AtFT	21	44	-
ATTGGTTATAAAGGAAGAGGCCC	23	3	0.146711	shc-AtFT	18	40	-
TATTGGTTATAAAGGAAGAGGCC	23	3	0.146711	shc-AtFT	17	39	-
ACCAACATTGGCTCTTCTTACT	22	3	0.146711	shc-AtFT	68	89	-
TTATAAAGGAAGAGGCCCGAAA	22	3	0.146711	shc-AtFT	23	44	-
AATCTGTATTGGTTATAAAGGA	22	3	0.146711	shc-AtFT	11	32	-
TAAAGGAAGAGGCCCGAAATCA	22	3	0.146711	shc-AtFT	26	47	-
AAATCAAACTGGCCTCTTCCG	21	3	0.146711	shc-AtFT	42	62	-
GGCCTCTTCCGTTATAACCAA	21	3	0.146711	shc-AtFT	52	72	-
TCTGTATTGGTTATAAAGGA	20	3	0.146711	shc-AtFT	13	32	-
CAAACTGGCCTCTTCCGTTA	20	3	0.146711	shc-AtFT	46	65	-
CTCTTCCGTTATAACCAAC	19	3	0.146711	shc-AtFT	55	73	-
TCAAACTGGCCTCTTCCGTTATAA	24	2	0.0978072	shc-AtFT	45	68	-
TGGTTATAAAGGAAGAGGCCCGAA	24	2	0.0978072	shc-AtFT	20	43	-
TGGTTATAAAGGAAGAGGCCCGA	23	2	0.0978072	shc-AtFT	20	42	-
GTAGAGAAGAATCTGTATTGGTT	23	2	0.0978072	shc-AtFT	2	24	-
TCAAACTGGCCTCTTCCGTTATA	23	2	0.0978072	shc-AtFT	45	67	-
TAACCAACATTGGCTCTTCTTA	22	2	0.0978072	shc-AtFT	66	87	-
GGTTATAAAGGAAGAGGCCCGA	22	2	0.0978072	shc-AtFT	21	42	-
CGAAATCAAACTGGCCTCTTCC	22	2	0.0978072	shc-AtFT	40	61	-
AAGAGGCCCGAAATCAAACTG	21	2	0.0978072	shc-AtFT	32	52	-
TTCCGTTATAACCAACATTGG	21	2	0.0978072	shc-AtFT	58	78	-
ACTGGCCTCTTCCGTTATAAC	21	2	0.0978072	shc-AtFT	49	69	-
TGGCCTCTTCCGTTATAACCA	21	2	0.0978072	shc-AtFT	51	71	-
CTGTATTGGTTATAAAGGAAG	21	2	0.0978072	shc-AtFT	14	34	-
ATAAAGGAAGAGGCCCGAAA	20	2	0.0978072	shc-AtFT	25	44	-
TGGCCTCTTCCGTTATAACC	20	2	0.0978072	shc-AtFT	51	70	-
TCAAACTGGCCTCTTCCGTT	20	2	0.0978072	shc-AtFT	45	64	-
GAAATCAAACTGGCCTCTTC	20	2	0.0978072	shc-AtFT	41	60	-
AAATCAAACTGGCCTCTTC	19	2	0.0978072	shc-AtFT	42	60	-
AGAATCTGTATTGGTTATAAAGGA	24	1	0.0489036	shc-AtFT	9	32	-
GGCCTCTTCCGTTATAACCAACAT	24	1	0.0489036	shc-AtFT	52	75	-
CTTCCGTTATAACCAACATTGGCT	24	1	0.0489036	shc-AtFT	57	80	-
ACTGGCCTCTTCCGTTATAACCAA	24	1	0.0489036	shc-AtFT	49	72	-
AAAGGAAGAGGCCCGAAATCAAAC	24	1	0.0489036	shc-AtFT	27	50	-
AATCAAACTGGCCTCTTCCGTTAT	24	1	0.0489036	shc-AtFT	43	66	-
GTATTGGTTATAAAGGAAGAGGC	23	1	0.0489036	shc-AtFT	16	38	-
CCGAAATCAAACTGGCCTCTTCC	23	1	0.0489036	shc-AtFT	39	61	-
CCCGAAATCAAACTGGCCTCTTC	23	1	0.0489036	shc-AtFT	38	60	-
TTATAAAGGAAGAGGCCCGAAAT	23	1	0.0489036	shc-AtFT	23	45	-
ACTGGCCTCTTCCGTTATAACCA	23	1	0.0489036	shc-AtFT	49	71	-
CTGGCCTCTTCCGTTATAACCAA	23	1	0.0489036	shc-AtFT	50	72	-
GTAGAGAAGAATCTGTATTGGT	22	1	0.0489036	shc-AtFT	2	23	-
CCGAAATCAAACTGGCCTCTTC	22	1	0.0489036	shc-AtFT	39	60	-
AAACTGGCCTCTTCCGTTATAA	22	1	0.0489036	shc-AtFT	47	68	-
CTTCCGTTATAACCAACATTGG	22	1	0.0489036	shc-AtFT	57	78	-
TATAACCAACATTGGCTCTTCT	22	1	0.0489036	shc-AtFT	64	85	-
CCCGAAATCAAACTGGCCTCT	21	1	0.0489036	shc-AtFT	38	58	-
TTATAAAGGAAGAGGCCCGAA	21	1	0.0489036	shc-AtFT	23	43	-
CCGTTATAACCAACATTGGCT	21	1	0.0489036	shc-AtFT	60	80	-
TAACCAACATTGGCTCTTCTT	21	1	0.0489036	shc-AtFT	66	86	-
GCCTCTTCCGTTATAACCAAC	21	1	0.0489036	shc-AtFT	53	73	-
AAAGGAAGAGGCCCGAAATCA	21	1	0.0489036	shc-AtFT	27	47	-
AAACTGGCCTCTTCCGTTATA	21	1	0.0489036	shc-AtFT	47	67	-
AACCAACATTGGCTCTTCTTA	21	1	0.0489036	shc-AtFT	67	87	-
TGTATTGGTTATAAAGGAAG	20	1	0.0489036	shc-AtFT	15	34	-
ATTGGTTATAAAGGAAGAGG	20	1	0.0489036	shc-AtFT	18	37	-
CCGAAATCAAACTGGCCTCT	20	1	0.0489036	shc-AtFT	39	58	-
ACCAACATTGGCTCTTCTTA	20	1	0.0489036	shc-AtFT	68	87	-
CGAAATCAAACTGGCCTCTT	20	1	0.0489036	shc-AtFT	40	59	-
GTTATAAAGGAAGAGGCCCG	20	1	0.0489036	shc-AtFT	22	41	-
CTGGCCTCTTCCGTTATAAC	20	1	0.0489036	shc-AtFT	50	69	-
TCAAACTGGCCTCTTCCGT	19	1	0.0489036	shc-AtFT	45	63	-
AAGGAAGAGGCCCGAAATC	19	1	0.0489036	shc-AtFT	28	46	-
ATCTGTATTGGTTATAAAG	19	1	0.0489036	shc-AtFT	12	30	-
TATAACCAACATTGGCTCT	19	1	0.0489036	shc-AtFT	64	82	-
TTATAAAGGAAGAGGCCCG	19	1	0.0489036	shc-AtFT	23	41	-
CGAAATCAAACTGGCCTCT	19	1	0.0489036	shc-AtFT	40	58	-
CAAACTGGCCTCTTCCGTT	19	1	0.0489036	shc-AtFT	46	64	-
CTTCCGTTATAACCAACAT	19	1	0.0489036	shc-AtFT	57	75	-
GAAATCAAACTGGCCTCTT	19	1	0.0489036	shc-AtFT	41	59	-
TTATAACCAACATTGGCTC	19	1	0.0489036	shc-AtFT	63	81	-
TAACCAACATTGGCTCTTC	19	1	0.0489036	shc-AtFT	66	84	-

## Sheet: 35S-shc-A18G-AtFT
smallRNA	size	reads	RPMs	precursor	start	end	description
TTGGTTATAAAGGAAGAGGCC	21	436628	907064	min-A18G-AtFT	19	39	amiR-AtFT
TGGTTATAAAGGAAGAGGCC	20	19327	40150.5	min-A18G-AtFT	20	39	-
GGTTATAAAGGAAGAGGCC	19	4691	9745.22	min-A18G-AtFT	21	39	-
CCTCTTCCGTTATAACCAACA	21	3962	8230.78	min-A18G-AtFT	54	74	amiR-AtFT*
TGTGTTGGTTATAAAGGAAGAGGC	24	1871	3886.87	min-A18G-AtFT	15	38	-
ATCTGTGTTGGTTATAAAGGA	21	1749	3633.43	min-A18G-AtFT	12	32	-
TGGCCTCTTCCGTTATAACCAACA	24	1546	3211.71	min-A18G-AtFT	51	74	-
TGGTTATAAAGGAAGAGGCCC	21	1325	2752.59	min-A18G-AtFT	20	40	-
CTGGCCTCTTCCGTTATAACCAAC	24	1141	2370.35	min-A18G-AtFT	50	73	-
TGTGTTGGTTATAAAGGAAGA	21	894	1857.22	min-A18G-AtFT	15	35	-
TGGCCTCTTCCGTTATAACCAAC	23	706	1466.67	min-A18G-AtFT	51	73	-
CGTTATAACCAACATTGGCTC	21	594	1233.99	min-A18G-AtFT	61	81	-
TTGGTTATAAAGGAAGAGGCCCGA	24	549	1140.51	min-A18G-AtFT	19	42	-
TTGGTTATAAAGGAAGAGGC	20	495	1028.33	min-A18G-AtFT	19	38	-
TTGGTTATAAAGGAAGAGGCCCG	23	400	830.972	min-A18G-AtFT	19	41	-
CTCTTCCGTTATAACCAACATTGG	24	215	446.647	min-A18G-AtFT	55	78	-
TTGGTTATAAAGGAAGAGGCCC	22	208	432.105	min-A18G-AtFT	19	40	-
GAGAAGAATCTGTGTTGGTTA	21	204	423.796	min-A18G-AtFT	5	25	-
TGGTTATAAAGGAAGAGGCCCGA	23	191	396.789	min-A18G-AtFT	20	42	-
TGGTTATAAAGGAAGAGGCCCG	22	174	361.473	min-A18G-AtFT	20	41	-
CCTCTTCCGTTATAACCAAC	20	157	326.157	min-A18G-AtFT	54	73	-
GTAGAGAAGAATCTGTGTTGGTTA	24	150	311.614	min-A18G-AtFT	2	25	-
CTCTTCCGTTATAACCAACATTG	23	88	182.814	min-A18G-AtFT	55	77	-
TGGTTATAAAGGAAGAGGCCCGAA	24	63	130.878	min-A18G-AtFT	20	43	-
GGTTATAAAGGAAGAGGCCC	20	62	128.801	min-A18G-AtFT	21	40	-
GTGTTGGTTATAAAGGAAGAGGC	23	57	118.414	min-A18G-AtFT	16	38	-
TGTGTTGGTTATAAAGGAAG	20	56	116.336	min-A18G-AtFT	15	34	-
CAAACTGGCCTCTTCCGTTAT	21	49	101.794	min-A18G-AtFT	46	66	-
GCCTCTTCCGTTATAACCAAC	21	47	97.6392	min-A18G-AtFT	53	73	-
AGAGAAGAATCTGTGTTGGTTATA	24	41	85.1746	min-A18G-AtFT	4	27	-
TAAAGGAAGAGGCCCGAAAT	20	40	83.0972	min-A18G-AtFT	26	45	-
TTGGTTATAAAGGAAGAGG	19	35	72.71	min-A18G-AtFT	19	37	-
CTGGCCTCTTCCGTTATAACCAA	23	33	68.5552	min-A18G-AtFT	50	72	-
GGCCTCTTCCGTTATAACCAACA	23	30	62.3229	min-A18G-AtFT	52	74	-
GGTTATAAAGGAAGAGGCCCG	21	27	56.0906	min-A18G-AtFT	21	41	-
GTGTTGGTTATAAAGGAAGA	20	24	49.8583	min-A18G-AtFT	16	35	-
ATCTGTGTTGGTTATAAAGG	20	23	47.7809	min-A18G-AtFT	12	31	-
TAAAGGAAGAGGCCCGAAA	19	20	41.5486	min-A18G-AtFT	26	44	-
TGGTTATAAAGGAAGAGGC	19	19	39.4712	min-A18G-AtFT	20	38	-
ATAAAGGAAGAGGCCCGAAAT	21	18	37.3937	min-A18G-AtFT	25	45	-
CAAACTGGCCTCTTCCGTTATA	22	18	37.3937	min-A18G-AtFT	46	67	-
CAAACTGGCCTCTTCCGTTATAA	23	16	33.2389	min-A18G-AtFT	46	68	-
CTCTTCCGTTATAACCAACA	20	16	33.2389	min-A18G-AtFT	55	74	-
TTCCGTTATAACCAACATTG	20	15	31.1614	min-A18G-AtFT	58	77	-
TCAAACTGGCCTCTTCCGTTAT	22	14	29.084	min-A18G-AtFT	45	66	-
ACCAACATTGGCTCTTCTTAC	21	14	29.084	min-A18G-AtFT	68	88	-
GTAGAGAAGAATCTGTGTTGGTT	23	13	27.0066	min-A18G-AtFT	2	24	-
GGTTATAAAGGAAGAGGCCCGA	22	13	27.0066	min-A18G-AtFT	21	42	-
AACTGGCCTCTTCCGTTAT	19	13	27.0066	min-A18G-AtFT	48	66	-
AACTGGCCTCTTCCGTTATAA	21	13	27.0066	min-A18G-AtFT	48	68	-
CCTCTTCCGTTATAACCAACAT	22	13	27.0066	min-A18G-AtFT	54	75	-
TTCCGTTATAACCAACATTGG	21	13	27.0066	min-A18G-AtFT	58	78	-
TAACCAACATTGGCTCTTCT	20	13	27.0066	min-A18G-AtFT	66	85	-
TGTGTTGGTTATAAAGGAAGAGG	23	12	24.9292	min-A18G-AtFT	15	37	-
GGCCTCTTCCGTTATAACCAAC	22	11	22.8517	min-A18G-AtFT	52	73	-
TAGAGAAGAATCTGTGTTGGT	21	10	20.7743	min-A18G-AtFT	3	23	-
TGGCCTCTTCCGTTATAACCAA	22	10	20.7743	min-A18G-AtFT	51	72	-
ACCAACATTGGCTCTTCTTACT	22	10	20.7743	min-A18G-AtFT	68	89	-
CTCTTCCGTTATAACCAACATT	22	9	18.6969	min-A18G-AtFT	55	76	-
TAACCAACATTGGCTCTTCTT	21	9	18.6969	min-A18G-AtFT	66	86	-
GAGAAGAATCTGTGTTGGTT	20	8	16.6194	min-A18G-AtFT	5	24	-
AGAAGAATCTGTGTTGGTTA	20	8	16.6194	min-A18G-AtFT	6	25	-
AGAGAAGAATCTGTGTTGGTT	21	7	14.542	min-A18G-AtFT	4	24	-
TGTTGGTTATAAAGGAAGAGGC	22	7	14.542	min-A18G-AtFT	17	38	-
AACTGGCCTCTTCCGTTATA	20	7	14.542	min-A18G-AtFT	48	67	-
GTGTTGGTTATAAAGGAAGAGGCC	24	6	12.4646	min-A18G-AtFT	16	39	-
CAAACTGGCCTCTTCCGTTA	20	6	12.4646	min-A18G-AtFT	46	65	-
AAACTGGCCTCTTCCGTTATAACC	24	6	12.4646	min-A18G-AtFT	47	70	-
TATAACCAACATTGGCTCTTC	21	6	12.4646	min-A18G-AtFT	64	84	-
TAACCAACATTGGCTCTTCTTACT	24	6	12.4646	min-A18G-AtFT	66	89	-
ATCTGTGTTGGTTATAAAGGAAGA	24	5	10.3871	min-A18G-AtFT	12	35	-
GTTGGTTATAAAGGAAGAGGC	21	5	10.3871	min-A18G-AtFT	18	38	-
TATAAAGGAAGAGGCCCGAAAT	22	5	10.3871	min-A18G-AtFT	24	45	-
ATAAAGGAAGAGGCCCGAAA	20	5	10.3871	min-A18G-AtFT	25	44	-
TCAAACTGGCCTCTTCCGTTATA	23	5	10.3871	min-A18G-AtFT	45	67	-
CTGGCCTCTTCCGTTATAACCA	22	5	10.3871	min-A18G-AtFT	50	71	-
TGGCCTCTTCCGTTATAACC	20	5	10.3871	min-A18G-AtFT	51	70	-
TCTTCCGTTATAACCAACA	19	5	10.3871	min-A18G-AtFT	56	74	-
CGTTATAACCAACATTGGCT	20	5	10.3871	min-A18G-AtFT	61	80	-
GTAGAGAAGAATCTGTGTTGGT	22	4	8.30972	min-A18G-AtFT	2	23	-
GTTGGTTATAAAGGAAGAGGCC	22	4	8.30972	min-A18G-AtFT	18	39	-
AAAGGAAGAGGCCCGAAATCAAAC	24	4	8.30972	min-A18G-AtFT	27	50	-
CGAAATCAAACTGGCCTCTTC	21	4	8.30972	min-A18G-AtFT	40	60	-
TCAAACTGGCCTCTTCCGTTATAA	24	4	8.30972	min-A18G-AtFT	45	68	-
CTCTTCCGTTATAACCAACAT	21	4	8.30972	min-A18G-AtFT	55	75	-
ATCTGTGTTGGTTATAAAG	19	3	6.23229	min-A18G-AtFT	12	30	-
CCGAAATCAAACTGGCCTCTTC	22	3	6.23229	min-A18G-AtFT	39	60	-
CAAACTGGCCTCTTCCGTTATAAC	24	3	6.23229	min-A18G-AtFT	46	69	-
ACTGGCCTCTTCCGTTATA	19	3	6.23229	min-A18G-AtFT	49	67	-
CTGGCCTCTTCCGTTATAACC	21	3	6.23229	min-A18G-AtFT	50	70	-
TTCCGTTATAACCAACATTGGC	22	3	6.23229	min-A18G-AtFT	58	79	-
TCCGTTATAACCAACATTGG	20	3	6.23229	min-A18G-AtFT	59	78	-
CGTTATAACCAACATTGGCTCT	22	3	6.23229	min-A18G-AtFT	61	82	-
TAGAGAAGAATCTGTGTTGGTT	22	2	4.15486	min-A18G-AtFT	3	24	-
TAGAGAAGAATCTGTGTTGGTTA	23	2	4.15486	min-A18G-AtFT	3	25	-
AGAGAAGAATCTGTGTTGGT	20	2	4.15486	min-A18G-AtFT	4	23	-
AGAGAAGAATCTGTGTTGGTTAT	23	2	4.15486	min-A18G-AtFT	4	26	-
AATCTGTGTTGGTTATAAAGGA	22	2	4.15486	min-A18G-AtFT	11	32	-
ATCTGTGTTGGTTATAAAGGAA	22	2	4.15486	min-A18G-AtFT	12	33	-
CTGTGTTGGTTATAAAGGA	19	2	4.15486	min-A18G-AtFT	14	32	-
CTGTGTTGGTTATAAAGGAAG	21	2	4.15486	min-A18G-AtFT	14	34	-
TTATAAAGGAAGAGGCCCGAA	21	2	4.15486	min-A18G-AtFT	23	43	-
TAAAGGAAGAGGCCCGAAATC	21	2	4.15486	min-A18G-AtFT	26	46	-
CCCGAAATCAAACTGGCCTCTTC	23	2	4.15486	min-A18G-AtFT	38	60	-
GAAATCAAACTGGCCTCTTC	20	2	4.15486	min-A18G-AtFT	41	60	-
AAATCAAACTGGCCTCTTCCG	21	2	4.15486	min-A18G-AtFT	42	62	-
CTCTTCCGTTATAACCAAC	19	2	4.15486	min-A18G-AtFT	55	73	-
CCGTTATAACCAACATTGG	19	2	4.15486	min-A18G-AtFT	60	78	-
CGTTATAACCAACATTGGCTCTT	23	2	4.15486	min-A18G-AtFT	61	83	-
TAACCAACATTGGCTCTTCTTA	22	2	4.15486	min-A18G-AtFT	66	87	-
AACCAACATTGGCTCTTCTTA	21	2	4.15486	min-A18G-AtFT	67	87	-
ACCAACATTGGCTCTTCTTA	20	2	4.15486	min-A18G-AtFT	68	87	-
AGTAGAGAAGAATCTGTGTTGGTT	24	1	2.07743	min-A18G-AtFT	1	24	-
AGAGAAGAATCTGTGTTGGTTA	22	1	2.07743	min-A18G-AtFT	4	25	-
GAGAAGAATCTGTGTTGGTTATA	23	1	2.07743	min-A18G-AtFT	5	27	-
AGAAGAATCTGTGTTGGTTAT	21	1	2.07743	min-A18G-AtFT	6	26	-
AGAAGAATCTGTGTTGGTTATA	22	1	2.07743	min-A18G-AtFT	6	27	-
AGAATCTGTGTTGGTTATAAAGG	23	1	2.07743	min-A18G-AtFT	9	31	-
AGAATCTGTGTTGGTTATAAAGGA	24	1	2.07743	min-A18G-AtFT	9	32	-
AATCTGTGTTGGTTATAAAGG	21	1	2.07743	min-A18G-AtFT	11	31	-
AATCTGTGTTGGTTATAAAGGAAG	24	1	2.07743	min-A18G-AtFT	11	34	-
ATCTGTGTTGGTTATAAAGGAAG	23	1	2.07743	min-A18G-AtFT	12	34	-
GTGTTGGTTATAAAGGAAG	19	1	2.07743	min-A18G-AtFT	16	34	-
GTGTTGGTTATAAAGGAAGAGG	22	1	2.07743	min-A18G-AtFT	16	37	-
GTTGGTTATAAAGGAAGAGGCCCG	24	1	2.07743	min-A18G-AtFT	18	41	-
GGTTATAAAGGAAGAGGCCCGAA	23	1	2.07743	min-A18G-AtFT	21	43	-
GTTATAAAGGAAGAGGCCCGA	21	1	2.07743	min-A18G-AtFT	22	42	-
GTTATAAAGGAAGAGGCCCGAAA	23	1	2.07743	min-A18G-AtFT	22	44	-
GTTATAAAGGAAGAGGCCCGAAAT	24	1	2.07743	min-A18G-AtFT	22	45	-
TATAAAGGAAGAGGCCCGA	19	1	2.07743	min-A18G-AtFT	24	42	-
ATAAAGGAAGAGGCCCGAAATC	22	1	2.07743	min-A18G-AtFT	25	46	-
ATAAAGGAAGAGGCCCGAAATCA	23	1	2.07743	min-A18G-AtFT	25	47	-
TAAAGGAAGAGGCCCGAAATCA	22	1	2.07743	min-A18G-AtFT	26	47	-
TAAAGGAAGAGGCCCGAAATCAAA	24	1	2.07743	min-A18G-AtFT	26	49	-
AAAGGAAGAGGCCCGAAAT	19	1	2.07743	min-A18G-AtFT	27	45	-
AAGAGGCCCGAAATCAAACTG	21	1	2.07743	min-A18G-AtFT	32	52	-
CCGAAATCAAACTGGCCTCT	20	1	2.07743	min-A18G-AtFT	39	58	-
CCGAAATCAAACTGGCCTCTT	21	1	2.07743	min-A18G-AtFT	39	59	-
CGAAATCAAACTGGCCTCTTCCGT	24	1	2.07743	min-A18G-AtFT	40	63	-
AAATCAAACTGGCCTCTTC	19	1	2.07743	min-A18G-AtFT	42	60	-
AAATCAAACTGGCCTCTTCCGTT	23	1	2.07743	min-A18G-AtFT	42	64	-
AATCAAACTGGCCTCTTCCGT	21	1	2.07743	min-A18G-AtFT	43	63	-
ATCAAACTGGCCTCTTCCGTTATA	24	1	2.07743	min-A18G-AtFT	44	67	-
TCAAACTGGCCTCTTCCGTT	20	1	2.07743	min-A18G-AtFT	45	64	-
TCAAACTGGCCTCTTCCGTTA	21	1	2.07743	min-A18G-AtFT	45	65	-
CAAACTGGCCTCTTCCGTT	19	1	2.07743	min-A18G-AtFT	46	64	-
AAACTGGCCTCTTCCGTTATA	21	1	2.07743	min-A18G-AtFT	47	67	-
AAACTGGCCTCTTCCGTTATAAC	23	1	2.07743	min-A18G-AtFT	47	69	-
TTCCGTTATAACCAACATT	19	1	2.07743	min-A18G-AtFT	58	76	-
TTCCGTTATAACCAACATTGGCT	23	1	2.07743	min-A18G-AtFT	58	80	-
TTCCGTTATAACCAACATTGGCTC	24	1	2.07743	min-A18G-AtFT	58	81	-
TCCGTTATAACCAACATTGGCTC	23	1	2.07743	min-A18G-AtFT	59	81	-
CGTTATAACCAACATTGGCTCTTC	24	1	2.07743	min-A18G-AtFT	61	84	-
GTTATAACCAACATTGGCTC	20	1	2.07743	min-A18G-AtFT	62	81	-
TTATAACCAACATTGGCTC	19	1	2.07743	min-A18G-AtFT	63	81	-
TAACCAACATTGGCTCTTCTTAC	23	1	2.07743	min-A18G-AtFT	66	88	-
AACCAACATTGGCTCTTCT	19	1	2.07743	min-A18G-AtFT	67	85	-
AACCAACATTGGCTCTTCTTACT	23	1	2.07743	min-A18G-AtFT	67	89	-
CAACATTGGCTCTTCTTACT	20	1	2.07743	min-A18G-AtFT	70	89	-

## Sheet: 35S-shc-AtCH42
smallRNA	size	reads	RPMs	precursor	start	end	description
TTAAGTGTCACGGAAATCCCT	21	32989	2674.05	shc-AtCH42	19	39	amiR-AtCH42
ATTAAGTGTCACGGAAATCCC	21	15039	1219.05	shc-AtCH42	18	38	-
TTAAGTGTCACGGAAATCCC	20	1232	99.8646	shc-AtCH42	19	38	-
TAAGTGTCACGGAAATCCCT	20	243	19.6973	shc-AtCH42	20	39	-
AAGAATCTGTATTAAGTGTCA	21	114	9.24072	shc-AtCH42	8	28	-
TTAAGTGTCACGGAAATCC	19	87	7.05213	shc-AtCH42	19	37	-
ATTAAGTGTCACGGAAATCC	20	86	6.97107	shc-AtCH42	18	37	-
TGTATTAAGTGTCACGGAAATCCC	24	73	5.9173	shc-AtCH42	15	38	-
AAGTGTCACGGAAATCCCTC	20	56	4.5393	shc-AtCH42	21	40	-
AAGTGTCACGGAAATCCCTCG	21	55	4.45824	shc-AtCH42	21	41	-
TTAAGTGTCACGGAAATCCCTCG	23	51	4.13401	shc-AtCH42	19	41	-
ACACTTAACATTGGCTCTTCT	21	46	3.72871	shc-AtCH42	65	85	-
TATTAAGTGTCACGGAAATCC	21	42	3.40448	shc-AtCH42	17	37	-
AAGTGTCACGGAAATCCCT	19	36	2.91812	shc-AtCH42	21	39	-
GAAGAATCTGTATTAAGTGTC	21	36	2.91812	shc-AtCH42	7	27	-
ATTAAGTGTCACGGAAATCCCT	22	29	2.35071	shc-AtCH42	18	39	-
TTAAGTGTCACGGAAATCCCTC	22	28	2.26965	shc-AtCH42	19	40	-
TTAAGTGTCACGGAAATC	18	26	2.10753	shc-AtCH42	19	36	-
TTAAGTGTCACGGAAATCCCTCGA	24	25	2.02647	shc-AtCH42	19	42	-
ATCTGTATTAAGTGTCACGG	20	24	1.94542	shc-AtCH42	12	31	-
AGAAGAATCTGTATTAAGTGTC	22	24	1.94542	shc-AtCH42	6	27	-
AATCTGTATTAAGTGTCACGG	21	23	1.86436	shc-AtCH42	11	31	-
AAGTGTCACGGAAATCCCTCGAAATC	26	22	1.7833	shc-AtCH42	21	46	-
TATTAAGTGTCACGGAAATCCC	22	22	1.7833	shc-AtCH42	17	38	-
ATCTGTATTAAGTGTCACGGA	21	18	1.45906	shc-AtCH42	12	32	-
TTAAGTGTCAAGGAAATCCCT	21	18	1.45906	shc-AtCH42	52	72	-
TAAGTGTCACGGAAATCCC	19	13	1.05377	shc-AtCH42	20	38	-
ATTAAGTGTCACGGAAATCCCTCG	24	13	1.05377	shc-AtCH42	18	41	-
CTTGACACTTAACATTGGCTC	21	11	0.891649	shc-AtCH42	61	81	-
TAAGTGTCACGGAAATCCCTC	21	11	0.891649	shc-AtCH42	20	40	-
AAGTGTCACGGAAATCCCTCGA	22	10	0.81059	shc-AtCH42	21	42	-
AGAATCTGTATTAAGTGTCAC	21	8	0.648472	shc-AtCH42	9	29	-
AAGTGTCACGGAAATCCCTCGAA	23	8	0.648472	shc-AtCH42	21	43	-
AAGTGTCACGGAAATCCCTCGAAA	24	8	0.648472	shc-AtCH42	21	44	-
ATTAAGTGTCACGGAAATC	19	8	0.648472	shc-AtCH42	18	36	-
AAGTGTCACGGAAATCCCTCGAAAT	25	8	0.648472	shc-AtCH42	21	45	-
GGATTTCCTTGACACTTAACA	21	7	0.567413	shc-AtCH42	54	74	amiR-AtCH42
AAGAATCTGTATTAAGTGTC	20	7	0.567413	shc-AtCH42	8	27	-
TGTATTAAGTGTCACGGAAAT	21	7	0.567413	shc-AtCH42	15	35	-
GATTTCCTTGACACTTAACAT	21	6	0.486354	shc-AtCH42	55	75	-
CTTAACATTGGCTCTTCTTAC	21	6	0.486354	shc-AtCH42	68	88	-
ACTTAACATTGGCTCTTCTTA	21	6	0.486354	shc-AtCH42	67	87	-
AAGTGTCACGGAAATCCC	18	6	0.486354	shc-AtCH42	21	38	-
AGAATCTGTATTAAGTGTCACGG	23	5	0.405295	shc-AtCH42	9	31	-
AAGAATCTGTATTAAGTGTCACGG	24	5	0.405295	shc-AtCH42	8	31	-
GAATCTGTATTAAGTGTCACGG	22	4	0.324236	shc-AtCH42	10	31	-
AGGGATTTCCTTGACACTTAA	21	4	0.324236	shc-AtCH42	52	72	-
ATGTTAAGTGTCAAGGAAATC	21	3	0.243177	shc-AtCH42	55	75	-
TTGACACTTAACATTGGCTCTTCTTA	26	3	0.243177	shc-AtCH42	62	87	-
ATTTCCTTGACACTTAACAT	20	3	0.243177	shc-AtCH42	56	75	-
GAGAAGAATCTGTATTAAGTG	21	3	0.243177	shc-AtCH42	5	25	-
AGAATCTGTATTAAGTGTCACGGA	24	3	0.243177	shc-AtCH42	9	32	-
GATTTCCTTGACACTTAACATTGG	24	3	0.243177	shc-AtCH42	55	78	-
GATTTCGAGGGATTTCCGTGACA	23	3	0.243177	shc-AtCH42	24	46	-
ATCTGTATTAAGTGTCACG	19	3	0.243177	shc-AtCH42	12	30	-
CCTAGTTTGATTTCGAGGGATTTCCGTGA	29	2	0.162118	shc-AtCH42	26	54	-
TGATTTCGAGGGATTTCCGTGA	22	2	0.162118	shc-AtCH42	26	47	-
CAAACTAGGGATTTCCTTGACACT	24	2	0.162118	shc-AtCH42	46	69	-
GTATTAAGTGTCACGGAAATCCCT	24	2	0.162118	shc-AtCH42	16	39	-
AGTGTCACGGAAATCCCTCGAA	22	2	0.162118	shc-AtCH42	22	43	-
GATTTCCGTGACACTTAATACAGA	24	2	0.162118	shc-AtCH42	13	36	-
AGGGATTTCCTTGACACTT	19	2	0.162118	shc-AtCH42	52	70	-
CCAATGTTAAGTGTCAAGG	19	2	0.162118	shc-AtCH42	60	78	-
CACTTAACATTGGCTCTTCTT	21	2	0.162118	shc-AtCH42	66	86	-
TGTCACGGAAATCCCTCGAAATC	23	2	0.162118	shc-AtCH42	24	46	-
AGAATCTGTATTAAGTGTCACG	22	2	0.162118	shc-AtCH42	9	30	-
TGTCACGGAAATCCCTCGAAAT	22	2	0.162118	shc-AtCH42	24	45	-
GATTTCGAGGGATTTCCGTGA	21	2	0.162118	shc-AtCH42	26	46	-
TGTCACGGAAATCCCTCGA	19	2	0.162118	shc-AtCH42	24	42	-
TTGACACTTAACATTGGCTCTTCTTAC	27	2	0.162118	shc-AtCH42	62	88	-
TTGACACTTAACATTGGCTC	20	2	0.162118	shc-AtCH42	62	81	-
TTTCGAGGGATTTCCGTGACA	21	2	0.162118	shc-AtCH42	24	44	-
TAGGGATTTCCTTGACACTT	20	2	0.162118	shc-AtCH42	51	70	-
AGAAGAGCCAATGTTAAGTGTCAAG	25	2	0.162118	shc-AtCH42	61	85	-
AGAAGAATCTGTATTAAGTGTCACGG	26	2	0.162118	shc-AtCH42	6	31	-
AGTAAGAAGAGCCAATGTTAAGTGTCAAG	29	2	0.162118	shc-AtCH42	61	89	-
AATGTTAAGTGTCAAGGAAAT	21	1	0.081059	shc-AtCH42	56	76	-
GAGAAGAATCTGTATTAAGTGTCACGG	27	1	0.081059	shc-AtCH42	5	31	-
TATTAAGTGTCACGGAAATCCCT	23	1	0.081059	shc-AtCH42	17	39	-
TAAGAAGAGCCAATGTTAAGTGTCAAGG	28	1	0.081059	shc-AtCH42	60	87	-
ACGGAAATCCCTCGAAATCAAACT	24	1	0.081059	shc-AtCH42	28	51	-
TCACGGAAATCCCTCGAAATCAAACTAGGGAT	32	1	0.081059	shc-AtCH42	26	57	-
GGATTTCCTTGACACTTAAC	20	1	0.081059	shc-AtCH42	54	73	-
ATTAAGTGTCACGGAAAT	18	1	0.081059	shc-AtCH42	18	35	-
TCGAGGGATTTCCGTGACACTTA	23	1	0.081059	shc-AtCH42	20	42	-
AGAGCCAATGTTAAGTGTCAAGGA	24	1	0.081059	shc-AtCH42	59	82	-
TGTATTAAGTGTCACGGAAATCC	23	1	0.081059	shc-AtCH42	15	37	-
TCACGGAAATCCCTCGAAATCAAACTAGGG	30	1	0.081059	shc-AtCH42	26	55	-
TCCGTGACACTTAATACAGATTCT	24	1	0.081059	shc-AtCH42	9	32	-
AAGTGTCACGGAAATCCCTCGAAATCAAA	29	1	0.081059	shc-AtCH42	21	49	-
AAGAATCTGTATTAAGTGTCACG	23	1	0.081059	shc-AtCH42	8	30	-
CACTTAACATTGGCTCTTCTTA	22	1	0.081059	shc-AtCH42	66	87	-
TGATTTCGAGGGATTTCCGTGACA	24	1	0.081059	shc-AtCH42	24	47	-
AATCTGTATTAAGTGTCACG	20	1	0.081059	shc-AtCH42	11	30	-
TTAAGTGTCACGGAAATCCCTCGAAATC	28	1	0.081059	shc-AtCH42	19	46	-
CTAGGGATTTCCTTGACACT	20	1	0.081059	shc-AtCH42	50	69	-
GTGTCACGGAAATCCCTCGA	20	1	0.081059	shc-AtCH42	23	42	-
AAGAAGAGCCAATGTTAAGTG	21	1	0.081059	shc-AtCH42	66	86	-
GAGAAGAATCTGTATTAAGTGTCACG	26	1	0.081059	shc-AtCH42	5	30	-
GTCACGGAAATCCCTCGAAATC	22	1	0.081059	shc-AtCH42	25	46	-
TAGAGAAGAATCTGTATTAAGTGTCACGG	29	1	0.081059	shc-AtCH42	3	31	-
TCACGGAAATCCCTCGAAATCAAACT	26	1	0.081059	shc-AtCH42	26	51	-
TAAGTGTCACGGAAATCCCTCG	22	1	0.081059	shc-AtCH42	20	41	-
AACTAGGGATTTCCTTGACAC	21	1	0.081059	shc-AtCH42	48	68	-
CTAGTTTGATTTCGAGGGATT	21	1	0.081059	shc-AtCH42	33	53	-
TGTATTAAGTGTCACGGAAATCCCT	25	1	0.081059	shc-AtCH42	15	39	-
TATTAAGTGTCACGGAAATC	20	1	0.081059	shc-AtCH42	17	36	-
AGTGTCACGGAAATCCCTCG	20	1	0.081059	shc-AtCH42	22	41	-
CTTAATACAGATTCTTCTCTA	21	1	0.081059	shc-AtCH42	3	23	-
CGGAAATCCCTCGAAATCAAACTAGG	26	1	0.081059	shc-AtCH42	29	54	-
GACACTTAACATTGGCTCTTC	21	1	0.081059	shc-AtCH42	64	84	-
AAGAGCCAATGTTAAGTGTCAAGG	24	1	0.081059	shc-AtCH42	60	83	-
AAGAATCTGTATTAAGTGTCACGGAAATC	29	1	0.081059	shc-AtCH42	8	36	-
GCCAATGTTAAGTGTCAAGGA	21	1	0.081059	shc-AtCH42	59	79	-
ACTAGGGATTTCCTTGACACTT	22	1	0.081059	shc-AtCH42	49	70	-
GAAGAATCTGTATTAAGTGTCACG	24	1	0.081059	shc-AtCH42	7	30	-
TAAGAAGAGCCAATGTTAAGTGTCAAG	27	1	0.081059	shc-AtCH42	61	87	-
GTAGAGAAGAATCTGTATTAAGTGTCACG	29	1	0.081059	shc-AtCH42	2	30	-
AATCTGTATTAAGTGTCACGGA	22	1	0.081059	shc-AtCH42	11	32	-
AGAGAAGAATCTGTATTAAGTGTCACG	27	1	0.081059	shc-AtCH42	4	30	-
TAAGTGTCACGGAAATCC	18	1	0.081059	shc-AtCH42	20	37	-
AGAGCCAATGTTAAGTGTCAAGG	23	1	0.081059	shc-AtCH42	60	82	-
AGAGAAGAATCTGTATTAAGTGTC	24	1	0.081059	shc-AtCH42	4	27	-
AATCTGTATTAAGTGTCACGGAAA	24	1	0.081059	shc-AtCH42	11	34	-
GTATTAAGTGTCACGGAAATC	21	1	0.081059	shc-AtCH42	16	36	-
TTGACACTTAACATTGGCT	19	1	0.081059	shc-AtCH42	62	80	-
CTCGAAATCAAACTAGGGATTTC	23	1	0.081059	shc-AtCH42	38	60	-
GATTTCCTTGACACTTAACA	20	1	0.081059	shc-AtCH42	55	74	-
TAAGAAGAGCCAATGTTAAG	20	1	0.081059	shc-AtCH42	68	87	-
AGAAGAATCTGTATTAAGTGT	21	1	0.081059	shc-AtCH42	6	26	-
AAGTGTCACGGAAATCCCTCGAAATCA	27	1	0.081059	shc-AtCH42	21	47	-
GAATCTGTATTAAGTGTCACGGA	23	1	0.081059	shc-AtCH42	10	32	-
GGGATTTCCTTGACACTTA	19	1	0.081059	shc-AtCH42	53	71	-
GTCACGGAAATCCCTCGAAATCA	23	1	0.081059	shc-AtCH42	25	47	-
TCCGTGACACTTAATACAGATT	22	1	0.081059	shc-AtCH42	11	32	-
GTAGAGAAGAATCTGTATTAAGTGT	25	1	0.081059	shc-AtCH42	2	26	-
GAGCCAATGTTAAGTGTCAAGGAA	24	1	0.081059	shc-AtCH42	58	81	-
AAGAAGAGCCAATGTTAAGTGTCA	24	1	0.081059	shc-AtCH42	63	86	-
GTAAGAAGAGCCAATGTTAAG	21	1	0.081059	shc-AtCH42	68	88	-

## Sheet: 35S-shc-A18G-AtCH42
smallRNA	size	reads	RPMs	precursor	start	end	description
TTAAGTGTCACGGAAATCCCT	21	35269	858983	min-A18G-AtCH42	19	39	amiR-AtCH42
ACACTTAACATTGGCTCTTCT	21	1260	30687.5	min-A18G-AtCH42	65	85	-
TTAAGTGTCACGGAAATCCC	20	819	19946.9	min-A18G-AtCH42	19	38	-
AAGAATCTGTGTTAAGTGTCA	21	783	19070.1	min-A18G-AtCH42	8	28	-
TAAGTGTCACGGAAATCCCT	20	679	16537.2	min-A18G-AtCH42	20	39	-
AAGTGTCACGGAAATCCCT	19	636	15489.9	min-A18G-AtCH42	21	39	-
TTAAGTGTCACGGAAATCC	19	275	6697.68	min-A18G-AtCH42	19	37	-
GAAGAATCTGTGTTAAGTGTC	21	265	6454.13	min-A18G-AtCH42	7	27	-
GTAGAGAAGAATCTGTGTTAAGTG	24	71	1729.22	min-A18G-AtCH42	2	25	-
TTAAGTGTCACGGAAATCCCTCG	23	70	1704.86	min-A18G-AtCH42	19	41	-
TAAGTGTCACGGAAATCCCTC	21	64	1558.73	min-A18G-AtCH42	20	40	-
CACTTAACATTGGCTCTTCTT	21	64	1558.73	min-A18G-AtCH42	66	86	-
AGAGAAGAATCTGTGTTAAGTGTC	24	54	1315.18	min-A18G-AtCH42	4	27	-
TGTGTTAAGTGTCACGGAAATCCC	24	43	1047.27	min-A18G-AtCH42	15	38	-
TTAAGTGTCACGGAAATCCCTCGA	24	33	803.721	min-A18G-AtCH42	19	42	-
TAAGTGTCACGGAAATCCCTCG	22	32	779.366	min-A18G-AtCH42	20	41	-
ACTTAACATTGGCTCTTCTTA	21	28	681.945	min-A18G-AtCH42	67	87	-
CACTTAACATTGGCTCTTCTTACT	24	25	608.88	min-A18G-AtCH42	66	89	-
GGATTTCCTTGACACTTAACA	21	24	584.525	min-A18G-AtCH42	54	74	amiR-AtCH42*
ACACTTAACATTGGCTCTTC	20	24	584.525	min-A18G-AtCH42	65	84	-
AAGAATCTGTGTTAAGTGTC	20	23	560.17	min-A18G-AtCH42	8	27	-
TAAGTGTCACGGAAATCCC	19	22	535.814	min-A18G-AtCH42	20	38	-
TTAAGTGTCACGGAAATCCCTC	22	21	511.459	min-A18G-AtCH42	19	40	-
GATTTCCTTGACACTTAACATTGG	24	17	414.038	min-A18G-AtCH42	55	78	-
TTGACACTTAACATTGGCTC	20	17	414.038	min-A18G-AtCH42	62	81	-
CACTTAACATTGGCTCTTCT	20	16	389.683	min-A18G-AtCH42	66	85	-
GAGAAGAATCTGTGTTAAGTG	21	13	316.618	min-A18G-AtCH42	5	25	-
CACTTAACATTGGCTCTTC	19	12	292.262	min-A18G-AtCH42	66	84	-
AGAATCTGTGTTAAGTGTCAC	21	11	267.907	min-A18G-AtCH42	9	29	-
AGAAGAATCTGTGTTAAGTGT	21	7	170.486	min-A18G-AtCH42	6	26	-
GGATTTCCTTGACACTTAAC	20	7	170.486	min-A18G-AtCH42	54	73	-
CTTGACACTTAACATTGGCTC	21	7	170.486	min-A18G-AtCH42	61	81	-
TGTGTTAAGTGTCACGGAAAT	21	6	146.131	min-A18G-AtCH42	15	35	-
TAAGTGTCACGGAAATCCCTCGA	23	6	146.131	min-A18G-AtCH42	20	42	-
AAGTGTCACGGAAATCCCTCG	21	6	146.131	min-A18G-AtCH42	21	41	-
TTCCTTGACACTTAACATTGG	21	6	146.131	min-A18G-AtCH42	58	78	-
CTTAACATTGGCTCTTCTTAC	21	6	146.131	min-A18G-AtCH42	68	88	-
AGAAGAATCTGTGTTAAGTGTC	22	5	121.776	min-A18G-AtCH42	6	27	-
GAAGAATCTGTGTTAAGTG	19	5	121.776	min-A18G-AtCH42	7	25	-
GAAGAATCTGTGTTAAGTGT	20	5	121.776	min-A18G-AtCH42	7	26	-
TAAGTGTCACGGAAATCCCTCGAA	24	5	121.776	min-A18G-AtCH42	20	43	-
TTGACACTTAACATTGGCT	19	5	121.776	min-A18G-AtCH42	62	80	-
ACACTTAACATTGGCTCTT	19	5	121.776	min-A18G-AtCH42	65	83	-
CACTTAACATTGGCTCTTCTTA	22	5	121.776	min-A18G-AtCH42	66	87	-
GTTAAGTGTCACGGAAATCCC	21	4	97.4208	min-A18G-AtCH42	18	38	-
TGTCACGGAAATCCCTCGA	19	4	97.4208	min-A18G-AtCH42	24	42	-
ACACTTAACATTGGCTCTTCTT	22	4	97.4208	min-A18G-AtCH42	65	86	-
GTAGAGAAGAATCTGTGTTAAGT	23	3	73.0656	min-A18G-AtCH42	2	24	-
GAGAAGAATCTGTGTTAAGTGTC	23	3	73.0656	min-A18G-AtCH42	5	27	-
GAAGAATCTGTGTTAAGTGTCAC	23	3	73.0656	min-A18G-AtCH42	7	29	-
AAGAATCTGTGTTAAGTGTCACGG	24	3	73.0656	min-A18G-AtCH42	8	31	-
AGAATCTGTGTTAAGTGTCACG	22	3	73.0656	min-A18G-AtCH42	9	30	-
GTTAAGTGTCACGGAAATC	19	3	73.0656	min-A18G-AtCH42	18	36	-
TTGACACTTAACATTGGCTCT	21	3	73.0656	min-A18G-AtCH42	62	82	-
TTGACACTTAACATTGGCTCTTCT	24	3	73.0656	min-A18G-AtCH42	62	85	-
TTAACATTGGCTCTTCTTACT	21	3	73.0656	min-A18G-AtCH42	69	89	-
GAAGAATCTGTGTTAAGTGTCACG	24	2	48.7104	min-A18G-AtCH42	7	30	-
AGAATCTGTGTTAAGTGTCA	20	2	48.7104	min-A18G-AtCH42	9	28	-
TGTTAAGTGTCACGGAAATCCC	22	2	48.7104	min-A18G-AtCH42	17	38	-
AAGTGTCACGGAAATCCCTCGA	22	2	48.7104	min-A18G-AtCH42	21	42	-
TGTCACGGAAATCCCTCGAAAT	22	2	48.7104	min-A18G-AtCH42	24	45	-
GATTTCCTTGACACTTAACATT	22	2	48.7104	min-A18G-AtCH42	55	76	-
TTCCTTGACACTTAACATTG	20	2	48.7104	min-A18G-AtCH42	58	77	-
GACACTTAACATTGGCTCTTC	21	2	48.7104	min-A18G-AtCH42	64	84	-
CTTAACATTGGCTCTTCTTACT	22	2	48.7104	min-A18G-AtCH42	68	89	-
AGAGAAGAATCTGTGTTAAGTGT	23	1	24.3552	min-A18G-AtCH42	4	26	-
GAGAAGAATCTGTGTTAAGT	20	1	24.3552	min-A18G-AtCH42	5	24	-
AGAAGAATCTGTGTTAAGTG	20	1	24.3552	min-A18G-AtCH42	6	25	-
AAGAATCTGTGTTAAGTGT	19	1	24.3552	min-A18G-AtCH42	8	26	-
AAGAATCTGTGTTAAGTGTCAC	22	1	24.3552	min-A18G-AtCH42	8	29	-
AAGAATCTGTGTTAAGTGTCACG	23	1	24.3552	min-A18G-AtCH42	8	30	-
AATCTGTGTTAAGTGTCACGG	21	1	24.3552	min-A18G-AtCH42	11	31	-
GTTAAGTGTCACGGAAATCCCT	22	1	24.3552	min-A18G-AtCH42	18	39	-
AAGTGTCACGGAAATCCCTC	20	1	24.3552	min-A18G-AtCH42	21	40	-
AAGTGTCACGGAAATCCCTCGAAA	24	1	24.3552	min-A18G-AtCH42	21	44	-
GTGTCACGGAAATCCCTCGA	20	1	24.3552	min-A18G-AtCH42	23	42	-
TGTCACGGAAATCCCTCGAAA	21	1	24.3552	min-A18G-AtCH42	24	44	-
GTCACGGAAATCCCTCGAAATC	22	1	24.3552	min-A18G-AtCH42	25	46	-
AAATCCCTCGAAATCAAACTAG	22	1	24.3552	min-A18G-AtCH42	32	53	-
CGAAATCAAACTAGGGATTT	20	1	24.3552	min-A18G-AtCH42	40	59	-
TAGGGATTTCCTTGACACTTA	21	1	24.3552	min-A18G-AtCH42	51	71	-
TAGGGATTTCCTTGACACTTAAC	23	1	24.3552	min-A18G-AtCH42	51	73	-
TAGGGATTTCCTTGACACTTAACA	24	1	24.3552	min-A18G-AtCH42	51	74	-
AGGGATTTCCTTGACACTTAACA	23	1	24.3552	min-A18G-AtCH42	52	74	-
GGGATTTCCTTGACACTTA	19	1	24.3552	min-A18G-AtCH42	53	71	-
GGGATTTCCTTGACACTTAAC	21	1	24.3552	min-A18G-AtCH42	53	73	-
GATTTCCTTGACACTTAACAT	21	1	24.3552	min-A18G-AtCH42	55	75	-
GATTTCCTTGACACTTAACATTG	23	1	24.3552	min-A18G-AtCH42	55	77	-
ATTTCCTTGACACTTAACA	19	1	24.3552	min-A18G-AtCH42	56	74	-
ATTTCCTTGACACTTAACATTGG	23	1	24.3552	min-A18G-AtCH42	56	78	-
TTCCTTGACACTTAACATT	19	1	24.3552	min-A18G-AtCH42	58	76	-
TCCTTGACACTTAACATTGGC	21	1	24.3552	min-A18G-AtCH42	59	79	-
TGACACTTAACATTGGCTCTTC	22	1	24.3552	min-A18G-AtCH42	63	84	-
TGACACTTAACATTGGCTCTTCT	23	1	24.3552	min-A18G-AtCH42	63	85	-
GACACTTAACATTGGCTCTTCTTA	24	1	24.3552	min-A18G-AtCH42	64	87	-
CTTAACATTGGCTCTTCTT	19	1	24.3552	min-A18G-AtCH42	68	86	-

## Sheet: 35S-shc-AtELF3
smallRNA	size	reads	RPMs	precursor	start	end	description
TTCGCCTTGACCTGATCCCTT	21	26378	779008	min-AtELF3	19	39	amiR-AtELF3
TTCGCCTTGACCTGATCCCTT	21	26378	779008	min-AtELF3	19	39	amiR-AtELF3*
TGTATTCGCCTTGACCTGATC	21	930	27465.2	min-AtELF3	15	35	-
TTCGCCTTGACCTGATCCCT	20	821	24246.2	min-AtELF3	19	38	-
ATTCGCCTTGACCTGATCCCT	21	502	14825.3	min-AtELF3	18	38	-
TTCGCCTTGACCTGATCCCTTC	22	465	13732.6	min-AtELF3	19	40	-
CGCCTTGACCTGATCCCTTCG	21	454	13407.8	min-AtELF3	21	41	-
TCGCCTTGACCTGATCCCTT	20	388	11458.6	min-AtELF3	20	39	-
AGAAGAATCTGTATTCGCCTTG	22	366	10808.9	min-AtELF3	6	27	-
TTCGCCTTGACCTGATCCCTTCG	23	283	8357.7	min-AtELF3	19	41	-
AAGGGATCAGTTCAAGGCGAA	21	141	4164.08	min-AtELF3	52	72	-
AAGAATCTGTATTCGCCTTGA	21	125	3691.56	min-AtELF3	8	28	-
TTCGCCTTGACCTGATCCC	19	103	3041.85	min-AtELF3	19	37	-
CGCCTTGACCTGATCCCTTC	20	103	3041.85	min-AtELF3	21	40	-
GGGATCAGTTCAAGGCGAAC	20	87	2569.33	min-AtELF3	54	73	-
TCGCCTTGACCTGATCCCTTC	21	83	2451.2	min-AtELF3	20	40	-
AGAATCTGTATTCGCCTTGAC	21	78	2303.54	min-AtELF3	9	29	-
CGCCTTGACCTGATCCCTT	19	62	1831.02	min-AtELF3	21	39	-
GAAGAATCTGTATTCGCCTTG	21	61	1801.48	min-AtELF3	7	27	-
TAAGGGATCAGTTCAAGGCGAACA	24	60	1771.95	min-AtELF3	51	74	-
TGTATTCGCCTTGACCTGATCCCT	24	47	1388.03	min-AtELF3	15	38	-
ATTCGCCTTGACCTGATCCCTTCG	24	46	1358.5	min-AtELF3	18	41	-
TTGACCTGATCCCTTCGAAATC	22	26	767.845	min-AtELF3	25	46	-
CGAACATTGGCTCTTCTTACT	21	26	767.845	min-AtELF3	69	89	-
ACTAAGGGATCAGTTCAAGG	20	23	679.248	min-AtELF3	49	68	-
TTGACCTGATCCCTTCGAAAT	21	22	649.715	min-AtELF3	25	45	-
AAGAATCTGTATTCGCCTTG	20	20	590.65	min-AtELF3	8	27	-
TTCGCCTTGACCTGATCCCTTCGA	24	20	590.65	min-AtELF3	19	42	-
ATCTGTATTCGCCTTGACCTGA	22	19	561.118	min-AtELF3	12	33	-
TCGCCTTGACCTGATCCCT	19	19	561.118	min-AtELF3	20	38	-
TCGCCTTGACCTGATCCCTTCG	22	17	502.053	min-AtELF3	20	41	-
AACTAAGGGATCAGTTCAAGG	21	17	502.053	min-AtELF3	48	68	-
GAGAAGAATCTGTATTCGCCT	21	14	413.455	min-AtELF3	5	25	-
ATTCGCCTTGACCTGATCCC	20	12	354.39	min-AtELF3	18	37	-
AGAAGAATCTGTATTCGCCTT	21	11	324.858	min-AtELF3	6	26	-
GTATTCGCCTTGACCTGATC	20	11	324.858	min-AtELF3	16	35	-
ATTCGCCTTGACCTGATCCCTTC	23	11	324.858	min-AtELF3	18	40	-
GAAGAATCTGTATTCGCCTTGACC	24	10	295.325	min-AtELF3	7	30	-
TGTATTCGCCTTGACCTGATCC	22	10	295.325	min-AtELF3	15	36	-
CGCCTTGACCTGATCCCTTCGAA	23	10	295.325	min-AtELF3	21	43	-
CTAAGGGATCAGTTCAAGG	19	10	295.325	min-AtELF3	50	68	-
AAGGGATCAGTTCAAGGCGA	20	10	295.325	min-AtELF3	52	71	-
AGGGATCAGTTCAAGGCGAA	20	10	295.325	min-AtELF3	53	72	-
TCTGTATTCGCCTTGACCTGA	21	9	265.793	min-AtELF3	13	33	-
CAAACTAAGGGATCAGTTCAAGG	23	9	265.793	min-AtELF3	46	68	-
TAGAGAAGAATCTGTATTCGCC	22	8	236.26	min-AtELF3	3	24	-
TATTCGCCTTGACCTGATCCC	21	8	236.26	min-AtELF3	17	37	-
CGCCTTGACCTGATCCCTTCGA	22	8	236.26	min-AtELF3	21	42	-
TTGACCTGATCCCTTCGAAATCA	23	8	236.26	min-AtELF3	25	47	-
AAGGGATCAGTTCAAGGCGAACA	23	8	236.26	min-AtELF3	52	74	-
AGAATCTGTATTCGCCTTGACC	22	7	206.728	min-AtELF3	9	30	-
TTGACCTGATCCCTTCGAAA	20	7	206.728	min-AtELF3	25	44	-
CGCCTTGACCTGATCCCTTCGAAA	24	6	177.195	min-AtELF3	21	44	-
AAACTAAGGGATCAGTTCAAGG	22	6	177.195	min-AtELF3	47	68	-
TAAGGGATCAGTTCAAGGCGAAC	23	6	177.195	min-AtELF3	51	73	-
GAATCTGTATTCGCCTTGACC	21	5	147.663	min-AtELF3	10	30	-
ATCTGTATTCGCCTTGACCTGATC	24	5	147.663	min-AtELF3	12	35	-
CTGTATTCGCCTTGACCTGATC	22	5	147.663	min-AtELF3	14	35	-
ACTAAGGGATCAGTTCAAG	19	5	147.663	min-AtELF3	49	67	-
GCGAACATTGGCTCTTCTTAC	21	5	147.663	min-AtELF3	68	88	-
AGAATCTGTATTCGCCTTG	19	4	118.13	min-AtELF3	9	27	-
AATCTGTATTCGCCTTGACC	20	4	118.13	min-AtELF3	11	30	-
GTATTCGCCTTGACCTGATCCCT	23	4	118.13	min-AtELF3	16	38	-
TTGACCTGATCCCTTCGAA	19	4	118.13	min-AtELF3	25	43	-
AAGGGATCAGTTCAAGGCG	19	4	118.13	min-AtELF3	52	70	-
AGGGATCAGTTCAAGGCGAACA	22	4	118.13	min-AtELF3	53	74	-
TAGAGAAGAATCTGTATTCGCCT	23	3	88.5975	min-AtELF3	3	25	-
GAAGAATCTGTATTCGCCTT	20	3	88.5975	min-AtELF3	7	26	-
AGAATCTGTATTCGCCTTGA	20	3	88.5975	min-AtELF3	9	28	-
AATCTGTATTCGCCTTGACCTG	22	3	88.5975	min-AtELF3	11	32	-
TCTGTATTCGCCTTGACCTGATCC	24	3	88.5975	min-AtELF3	13	36	-
GCCTTGACCTGATCCCTTCG	20	3	88.5975	min-AtELF3	22	41	-
CAAACTAAGGGATCAGTTCAAG	22	3	88.5975	min-AtELF3	46	67	-
CTAAGGGATCAGTTCAAGGC	20	3	88.5975	min-AtELF3	50	69	-
TAAGGGATCAGTTCAAGGCGAA	22	3	88.5975	min-AtELF3	51	72	-
AAGGGATCAGTTCAAGGCGAAC	22	3	88.5975	min-AtELF3	52	73	-
AGGGATCAGTTCAAGGCGA	19	3	88.5975	min-AtELF3	53	71	-
AGGGATCAGTTCAAGGCGAAC	21	3	88.5975	min-AtELF3	53	73	-
AAGAATCTGTATTCGCCTT	19	2	59.065	min-AtELF3	8	26	-
AATCTGTATTCGCCTTGACCT	21	2	59.065	min-AtELF3	11	31	-
AATCTGTATTCGCCTTGACCTGAT	24	2	59.065	min-AtELF3	11	34	-
ATCTGTATTCGCCTTGACCTG	21	2	59.065	min-AtELF3	12	32	-
TGTATTCGCCTTGACCTGA	19	2	59.065	min-AtELF3	15	33	-
GTATTCGCCTTGACCTGATCC	21	2	59.065	min-AtELF3	16	36	-
TCGCCTTGACCTGATCCCTTCGAA	24	2	59.065	min-AtELF3	20	43	-
GCCTTGACCTGATCCCTTCGA	21	2	59.065	min-AtELF3	22	42	-
CCTTGACCTGATCCCTTCG	19	2	59.065	min-AtELF3	23	41	-
CCTTGACCTGATCCCTTCGA	20	2	59.065	min-AtELF3	23	42	-
CCTTGACCTGATCCCTTCGAAATC	24	2	59.065	min-AtELF3	23	46	-
CTTGACCTGATCCCTTCGAAATC	23	2	59.065	min-AtELF3	24	46	-
TGACCTGATCCCTTCGAAAT	20	2	59.065	min-AtELF3	26	45	-
TGACCTGATCCCTTCGAAATCA	22	2	59.065	min-AtELF3	26	47	-
GACCTGATCCCTTCGAAATC	20	2	59.065	min-AtELF3	27	46	-
CTTCGAAATCAAACTAAGGGATCA	24	2	59.065	min-AtELF3	37	60	-
GAAATCAAACTAAGGGATCAGT	22	2	59.065	min-AtELF3	41	62	-
CAAACTAAGGGATCAGTTCAAGGC	24	2	59.065	min-AtELF3	46	69	-
AAACTAAGGGATCAGTTCAAG	21	2	59.065	min-AtELF3	47	67	-
AACTAAGGGATCAGTTCAAGGC	22	2	59.065	min-AtELF3	48	69	-
ACTAAGGGATCAGTTCAAGGC	21	2	59.065	min-AtELF3	49	69	-
TAAGGGATCAGTTCAAGGCGA	21	2	59.065	min-AtELF3	51	71	-
GGGATCAGTTCAAGGCGAA	19	2	59.065	min-AtELF3	54	72	-
CGAACATTGGCTCTTCTTAC	20	2	59.065	min-AtELF3	69	88	-
GTAGAGAAGAATCTGTATTCG	21	1	29.5325	min-AtELF3	2	22	-
AGAGAAGAATCTGTATTCGCCTTG	24	1	29.5325	min-AtELF3	4	27	-
GAGAAGAATCTGTATTCGCCTTG	23	1	29.5325	min-AtELF3	5	27	-
AGAAGAATCTGTATTCGCCTTGA	23	1	29.5325	min-AtELF3	6	28	-
AGAAGAATCTGTATTCGCCTTGAC	24	1	29.5325	min-AtELF3	6	29	-
GAAGAATCTGTATTCGCCTTGA	22	1	29.5325	min-AtELF3	7	28	-
AAGAATCTGTATTCGCCTTGACC	23	1	29.5325	min-AtELF3	8	30	-
GAATCTGTATTCGCCTTGACCT	22	1	29.5325	min-AtELF3	10	31	-
ATCTGTATTCGCCTTGACC	19	1	29.5325	min-AtELF3	12	30	-
TCTGTATTCGCCTTGACCT	19	1	29.5325	min-AtELF3	13	31	-
TCTGTATTCGCCTTGACCTGAT	22	1	29.5325	min-AtELF3	13	34	-
TCTGTATTCGCCTTGACCTGATC	23	1	29.5325	min-AtELF3	13	35	-
CTGTATTCGCCTTGACCTGAT	21	1	29.5325	min-AtELF3	14	34	-
TGTATTCGCCTTGACCTGAT	20	1	29.5325	min-AtELF3	15	34	-
GTATTCGCCTTGACCTGATCCCTT	24	1	29.5325	min-AtELF3	16	39	-
TATTCGCCTTGACCTGATC	19	1	29.5325	min-AtELF3	17	35	-
TATTCGCCTTGACCTGATCCCT	22	1	29.5325	min-AtELF3	17	38	-
ATTCGCCTTGACCTGATCC	19	1	29.5325	min-AtELF3	18	36	-
ATTCGCCTTGACCTGATCCCTT	22	1	29.5325	min-AtELF3	18	39	-
TCGCCTTGACCTGATCCCTTCGA	23	1	29.5325	min-AtELF3	20	42	-
GCCTTGACCTGATCCCTTCGAA	22	1	29.5325	min-AtELF3	22	43	-
CCTTGACCTGATCCCTTCGAAAT	23	1	29.5325	min-AtELF3	23	45	-
CTTGACCTGATCCCTTCGAA	20	1	29.5325	min-AtELF3	24	43	-
CTTGACCTGATCCCTTCGAAA	21	1	29.5325	min-AtELF3	24	44	-
CTTGACCTGATCCCTTCGAAAT	22	1	29.5325	min-AtELF3	24	45	-
CTTGACCTGATCCCTTCGAAATCA	24	1	29.5325	min-AtELF3	24	47	-
TTGACCTGATCCCTTCGAAATCAA	24	1	29.5325	min-AtELF3	25	48	-
CTTCGAAATCAAACTAAGGG	20	1	29.5325	min-AtELF3	37	56	-
TTCGAAATCAAACTAAGGGATC	22	1	29.5325	min-AtELF3	38	59	-
TCGAAATCAAACTAAGGGATC	21	1	29.5325	min-AtELF3	39	59	-
TCGAAATCAAACTAAGGGATCAG	23	1	29.5325	min-AtELF3	39	61	-
TCGAAATCAAACTAAGGGATCAGT	24	1	29.5325	min-AtELF3	39	62	-
CGAAATCAAACTAAGGGATCA	21	1	29.5325	min-AtELF3	40	60	-
GAAATCAAACTAAGGGATCAGTT	23	1	29.5325	min-AtELF3	41	63	-
AAATCAAACTAAGGGATCA	19	1	29.5325	min-AtELF3	42	60	-
AAATCAAACTAAGGGATCAGTTC	23	1	29.5325	min-AtELF3	42	64	-
AAATCAAACTAAGGGATCAGTTCA	24	1	29.5325	min-AtELF3	42	65	-
TCAAACTAAGGGATCAGTTCAAGG	24	1	29.5325	min-AtELF3	45	68	-
CAAACTAAGGGATCAGTTCA	20	1	29.5325	min-AtELF3	46	65	-
CAAACTAAGGGATCAGTTCAA	21	1	29.5325	min-AtELF3	46	66	-
AAACTAAGGGATCAGTTCAAGGC	23	1	29.5325	min-AtELF3	47	69	-
AAACTAAGGGATCAGTTCAAGGCG	24	1	29.5325	min-AtELF3	47	70	-
AACTAAGGGATCAGTTCAAG	20	1	29.5325	min-AtELF3	48	67	-
ACTAAGGGATCAGTTCAAGGCGA	23	1	29.5325	min-AtELF3	49	71	-
CTAAGGGATCAGTTCAAGGCG	21	1	29.5325	min-AtELF3	50	70	-
CTAAGGGATCAGTTCAAGGCGA	22	1	29.5325	min-AtELF3	50	71	-
CTAAGGGATCAGTTCAAGGCGAAC	24	1	29.5325	min-AtELF3	50	73	-
GGATCAGTTCAAGGCGAACA	20	1	29.5325	min-AtELF3	55	74	-
GGATCAGTTCAAGGCGAACATTGG	24	1	29.5325	min-AtELF3	55	78	-
AGTTCAAGGCGAACATTGGCTC	22	1	29.5325	min-AtELF3	60	81	-
TTCAAGGCGAACATTGGCTCT	21	1	29.5325	min-AtELF3	62	82	-
TCAAGGCGAACATTGGCTCTT	21	1	29.5325	min-AtELF3	63	83	-
TCAAGGCGAACATTGGCTCTTC	22	1	29.5325	min-AtELF3	63	84	-
AGGCGAACATTGGCTCTTCTT	21	1	29.5325	min-AtELF3	66	86	-

## Sheet: 35S-shc-A18G-AtELF3
smallRNA	size	reads	RPMs	precursor	start	end	description
TTCGCCTTGACCTGATCCCTT	21	67703	839394	min-A18G-AtELF3	19	39	amiR-AtELF3
TGTGTTCGCCTTGACCTGATC	21	2260	28019.9	min-A18G-AtELF3	15	35
TTCGCCTTGACCTGATCCCTTC	22	1747	21659.6	min-A18G-AtELF3	19	40
TCGCCTTGACCTGATCCCTTC	21	1675	20767	min-A18G-AtELF3	20	40
TTCGCCTTGACCTGATCCCT	20	1599	19824.7	min-A18G-AtELF3	19	38
TTCGCCTTGACCTGATCCCTTCG	23	1213	15039	min-A18G-AtELF3	19	41
TCGCCTTGACCTGATCCCTT	20	811	10054.9	min-A18G-AtELF3	20	39
GGGATCAGTTCAAGGCGAACA	21	667	8269.59	min-A18G-AtELF3	54	74	amiR-AtELF3*
TGTGTTCGCCTTGACCTGATCCCT	24	584	7240.54	min-A18G-AtELF3	15	38
TTCGCCTTGACCTGATCCC	19	220	2727.6	min-A18G-AtELF3	19	37
AAGAATCTGTGTTCGCCTTGA	21	188	2330.86	min-A18G-AtELF3	8	28
TCGCCTTGACCTGATCCCTTCG	22	187	2318.46	min-A18G-AtELF3	20	41
GAAGAATCTGTGTTCGCCTTG	21	124	1537.37	min-A18G-AtELF3	7	27
TAAGGGATCAGTTCAAGGCGAACA	24	121	1500.18	min-A18G-AtELF3	51	74
CGCCTTGACCTGATCCCTT	19	116	1438.19	min-A18G-AtELF3	21	39
AGAGAAGAATCTGTGTTCGCCTTG	24	110	1363.8	min-A18G-AtELF3	4	27
GAGAAGAATCTGTGTTCGCCT	21	88	1091.04	min-A18G-AtELF3	5	25
TTCGCCTTGACCTGATCCCTTCGA	24	73	905.067	min-A18G-AtELF3	19	42
GAAGAATCTGTGTTCGCCTTGACC	24	68	843.076	min-A18G-AtELF3	7	30
GTGTTCGCCTTGACCTGATC	20	34	421.538	min-A18G-AtELF3	16	35
GTAGAGAAGAATCTGTGTTCGCCT	24	33	409.14	min-A18G-AtELF3	2	25
TTGACCTGATCCCTTCGAAATC	22	31	384.344	min-A18G-AtELF3	25	46
GGGATCAGTTCAAGGCGAAC	20	31	384.344	min-A18G-AtELF3	54	73
TCGCCTTGACCTGATCCCTTCGAA	24	30	371.945	min-A18G-AtELF3	20	43
CGCCTTGACCTGATCCCTTCG	21	30	371.945	min-A18G-AtELF3	21	41
CGCCTTGACCTGATCCCTTC	20	28	347.149	min-A18G-AtELF3	21	40
GTGTTCGCCTTGACCTGATCCCT	23	24	297.556	min-A18G-AtELF3	16	38
AGAAGAATCTGTGTTCGCCTTG	22	23	285.158	min-A18G-AtELF3	6	27
CGAACATTGGCTCTTCTTACT	21	22	272.76	min-A18G-AtELF3	69	89
TTGACCTGATCCCTTCGAAAT	21	21	260.362	min-A18G-AtELF3	25	45
AGGGATCAGTTCAAGGCGAAC	21	21	260.362	min-A18G-AtELF3	53	73
AAGAATCTGTGTTCGCCTTG	20	20	247.964	min-A18G-AtELF3	8	27
TAAGGGATCAGTTCAAGGCGAAC	23	17	210.769	min-A18G-AtELF3	51	73
TGTGTTCGCCTTGACCTGATCC	22	16	198.371	min-A18G-AtELF3	15	36
TAGAGAAGAATCTGTGTTCGCC	22	15	185.973	min-A18G-AtELF3	3	24
TCGCCTTGACCTGATCCCT	19	14	173.575	min-A18G-AtELF3	20	38
GAATCTGTGTTCGCCTTGACC	21	11	136.38	min-A18G-AtELF3	10	30
TGTGTTCGCCTTGACCTGATCCC	23	11	136.38	min-A18G-AtELF3	15	37
GTTCGCCTTGACCTGATCCCT	21	11	136.38	min-A18G-AtELF3	18	38
ACTAAGGGATCAGTTCAAGG	20	11	136.38	min-A18G-AtELF3	49	68
CTAAGGGATCAGTTCAAGGCGAAC	24	11	136.38	min-A18G-AtELF3	50	73
AGGGATCAGTTCAAGGCGAACA	22	11	136.38	min-A18G-AtELF3	53	74
CAAACTAAGGGATCAGTTCAAGG	23	10	123.982	min-A18G-AtELF3	46	68
AACTAAGGGATCAGTTCAAGG	21	10	123.982	min-A18G-AtELF3	48	68
AGAATCTGTGTTCGCCTTGAC	21	9	111.584	min-A18G-AtELF3	9	29
TGTTCGCCTTGACCTGATCCC	21	9	111.584	min-A18G-AtELF3	17	37
TTGACCTGATCCCTTCGAAATCA	23	9	111.584	min-A18G-AtELF3	25	47
AAGGGATCAGTTCAAGGCGAA	21	9	111.584	min-A18G-AtELF3	52	72
TAGAGAAGAATCTGTGTTCGCCT	23	8	99.1854	min-A18G-AtELF3	3	25
AGAATCTGTGTTCGCCTTGACC	22	8	99.1854	min-A18G-AtELF3	9	30
AGTTCAAGGCGAACATTGGCTC	22	6	74.3891	min-A18G-AtELF3	60	81
GCGAACATTGGCTCTTCTTAC	21	6	74.3891	min-A18G-AtELF3	68	88
AGAGAAGAATCTGTGTTCGCC	21	5	61.9909	min-A18G-AtELF3	4	24
AGAAGAATCTGTGTTCGCCTT	21	5	61.9909	min-A18G-AtELF3	6	26
GTTCGCCTTGACCTGATCCCTTC	23	5	61.9909	min-A18G-AtELF3	18	40
TCGCCTTGACCTGATCCCTTCGA	23	5	61.9909	min-A18G-AtELF3	20	42
AAGGGATCAGTTCAAGGCGAAC	22	5	61.9909	min-A18G-AtELF3	52	73
AGTAGAGAAGAATCTGTGTTCGCC	24	4	49.5927	min-A18G-AtELF3	1	24
TGTTCGCCTTGACCTGATC	19	4	49.5927	min-A18G-AtELF3	17	35
GAAATCAAACTAAGGGATCAGT	22	4	49.5927	min-A18G-AtELF3	41	62
AATCAAACTAAGGGATCAGTT	21	4	49.5927	min-A18G-AtELF3	43	63
GGATCAGTTCAAGGCGAACATTGG	24	4	49.5927	min-A18G-AtELF3	55	78
AGAGAAGAATCTGTGTTCGCCT	22	3	37.1945	min-A18G-AtELF3	4	25
GAGAAGAATCTGTGTTCGCCTTG	23	3	37.1945	min-A18G-AtELF3	5	27
GAATCTGTGTTCGCCTTGACCT	22	3	37.1945	min-A18G-AtELF3	10	31
AATCTGTGTTCGCCTTGACCT	21	3	37.1945	min-A18G-AtELF3	11	31
TGTGTTCGCCTTGACCTGAT	20	3	37.1945	min-A18G-AtELF3	15	34
CTTGACCTGATCCCTTCGAAATC	23	3	37.1945	min-A18G-AtELF3	24	46
AAACTAAGGGATCAGTTCAAGG	22	3	37.1945	min-A18G-AtELF3	47	68
AACTAAGGGATCAGTTCAAG	20	3	37.1945	min-A18G-AtELF3	48	67
TAAGGGATCAGTTCAAGGCGA	21	3	37.1945	min-A18G-AtELF3	51	71
AAGGGATCAGTTCAAGGCGAACA	23	3	37.1945	min-A18G-AtELF3	52	74
GGGATCAGTTCAAGGCGAA	19	3	37.1945	min-A18G-AtELF3	54	72
GCGAACATTGGCTCTTCTTACT	22	3	37.1945	min-A18G-AtELF3	68	89
TAGAGAAGAATCTGTGTTCGC	21	2	24.7964	min-A18G-AtELF3	3	23
AGAGAAGAATCTGTGTTCGCCTT	23	2	24.7964	min-A18G-AtELF3	4	26
GAGAAGAATCTGTGTTCGCC	20	2	24.7964	min-A18G-AtELF3	5	24
GAAGAATCTGTGTTCGCCTT	20	2	24.7964	min-A18G-AtELF3	7	26
AAGAATCTGTGTTCGCCTT	19	2	24.7964	min-A18G-AtELF3	8	26
ATCTGTGTTCGCCTTGACCTGA	22	2	24.7964	min-A18G-AtELF3	12	33
GTGTTCGCCTTGACCTGATCCC	22	2	24.7964	min-A18G-AtELF3	16	37
TGTTCGCCTTGACCTGATCCCT	22	2	24.7964	min-A18G-AtELF3	17	38
GTTCGCCTTGACCTGATCCC	20	2	24.7964	min-A18G-AtELF3	18	37
GTTCGCCTTGACCTGATCCCTTCG	24	2	24.7964	min-A18G-AtELF3	18	41
CGCCTTGACCTGATCCCTTCGA	22	2	24.7964	min-A18G-AtELF3	21	42
CGCCTTGACCTGATCCCTTCGAAA	24	2	24.7964	min-A18G-AtELF3	21	44
CCTTGACCTGATCCCTTCGAA	21	2	24.7964	min-A18G-AtELF3	23	43
TTGACCTGATCCCTTCGAAA	20	2	24.7964	min-A18G-AtELF3	25	44
CTTCGAAATCAAACTAAGGGATCA	24	2	24.7964	min-A18G-AtELF3	37	60
ATCAAACTAAGGGATCAGTTC	21	2	24.7964	min-A18G-AtELF3	44	64
ACTAAGGGATCAGTTCAAG	19	2	24.7964	min-A18G-AtELF3	49	67
AGGGATCAGTTCAAGGCGA	19	2	24.7964	min-A18G-AtELF3	53	71
AGGCGAACATTGGCTCTTCTTACT	24	2	24.7964	min-A18G-AtELF3	66	89
GTAGAGAAGAATCTGTGTTCGC	22	1	12.3982	min-A18G-AtELF3	2	23
GAAGAATCTGTGTTCGCCTTGA	22	1	12.3982	min-A18G-AtELF3	7	28
AAGAATCTGTGTTCGCCTTGACC	23	1	12.3982	min-A18G-AtELF3	8	30
GAATCTGTGTTCGCCTTGA	19	1	12.3982	min-A18G-AtELF3	10	28
GAATCTGTGTTCGCCTTGACCTGA	24	1	12.3982	min-A18G-AtELF3	10	33
AATCTGTGTTCGCCTTGACCTG	22	1	12.3982	min-A18G-AtELF3	11	32
TCTGTGTTCGCCTTGACCTGA	21	1	12.3982	min-A18G-AtELF3	13	33
TCTGTGTTCGCCTTGACCTGATCC	24	1	12.3982	min-A18G-AtELF3	13	36
GTGTTCGCCTTGACCTGATCC	21	1	12.3982	min-A18G-AtELF3	16	36
GTGTTCGCCTTGACCTGATCCCTT	24	1	12.3982	min-A18G-AtELF3	16	39
TGTTCGCCTTGACCTGATCCCTT	23	1	12.3982	min-A18G-AtELF3	17	39
TGTTCGCCTTGACCTGATCCCTTC	24	1	12.3982	min-A18G-AtELF3	17	40
GTTCGCCTTGACCTGATCCCTT	22	1	12.3982	min-A18G-AtELF3	18	39
GCCTTGACCTGATCCCTTCGA	21	1	12.3982	min-A18G-AtELF3	22	42
GCCTTGACCTGATCCCTTCGAA	22	1	12.3982	min-A18G-AtELF3	22	43
CCTTGACCTGATCCCTTCGAAAT	23	1	12.3982	min-A18G-AtELF3	23	45
CTTGACCTGATCCCTTCGAAA	21	1	12.3982	min-A18G-AtELF3	24	44
TGACCTGATCCCTTCGAAATCA	22	1	12.3982	min-A18G-AtELF3	26	47
TGATCCCTTCGAAATCAAACTA	22	1	12.3982	min-A18G-AtELF3	31	52
TTCGAAATCAAACTAAGGGATCA	23	1	12.3982	min-A18G-AtELF3	38	60
TCGAAATCAAACTAAGGGATC	21	1	12.3982	min-A18G-AtELF3	39	59
CGAAATCAAACTAAGGGATCAGT	23	1	12.3982	min-A18G-AtELF3	40	62
GAAATCAAACTAAGGGATCAGTT	23	1	12.3982	min-A18G-AtELF3	41	63
GAAATCAAACTAAGGGATCAGTTC	24	1	12.3982	min-A18G-AtELF3	41	64
AAATCAAACTAAGGGATCAGTTCA	24	1	12.3982	min-A18G-AtELF3	42	65
AATCAAACTAAGGGATCAGTTCA	23	1	12.3982	min-A18G-AtELF3	43	65
AATCAAACTAAGGGATCAGTTCAA	24	1	12.3982	min-A18G-AtELF3	43	66
ATCAAACTAAGGGATCAGTTCAAG	24	1	12.3982	min-A18G-AtELF3	44	67
TCAAACTAAGGGATCAGTTCA	21	1	12.3982	min-A18G-AtELF3	45	65
CAAACTAAGGGATCAGTTCA	20	1	12.3982	min-A18G-AtELF3	46	65
CAAACTAAGGGATCAGTTCAAG	22	1	12.3982	min-A18G-AtELF3	46	67
AAACTAAGGGATCAGTTCAAG	21	1	12.3982	min-A18G-AtELF3	47	67
AACTAAGGGATCAGTTCAAGGCGA	24	1	12.3982	min-A18G-AtELF3	48	71
ACTAAGGGATCAGTTCAAGGC	21	1	12.3982	min-A18G-AtELF3	49	69
CTAAGGGATCAGTTCAAGG	19	1	12.3982	min-A18G-AtELF3	50	68
CTAAGGGATCAGTTCAAGGCG	21	1	12.3982	min-A18G-AtELF3	50	70
CTAAGGGATCAGTTCAAGGCGA	22	1	12.3982	min-A18G-AtELF3	50	71
TAAGGGATCAGTTCAAGGCG	20	1	12.3982	min-A18G-AtELF3	51	70
TAAGGGATCAGTTCAAGGCGAA	22	1	12.3982	min-A18G-AtELF3	51	72
AAGGGATCAGTTCAAGGCGA	20	1	12.3982	min-A18G-AtELF3	52	71
AGGGATCAGTTCAAGGCGAACATT	24	1	12.3982	min-A18G-AtELF3	53	76
TCAGTTCAAGGCGAACATTGGCTC	24	1	12.3982	min-A18G-AtELF3	58	81
GTTCAAGGCGAACATTGGCTC	21	1	12.3982	min-A18G-AtELF3	61	81
GTTCAAGGCGAACATTGGCTCTTC	24	1	12.3982	min-A18G-AtELF3	61	84
TTCAAGGCGAACATTGGCTCT	21	1	12.3982	min-A18G-AtELF3	62	82
TCAAGGCGAACATTGGCTCT	20	1	12.3982	min-A18G-AtELF3	63	82
TCAAGGCGAACATTGGCTCTT	21	1	12.3982	min-A18G-AtELF3	63	83
AAGGCGAACATTGGCTCTTCT	21	1	12.3982	min-A18G-AtELF3	65	85
